# Supplementary material for: Chloridobis(1,2,3,4-tetra­hydro-1,4,6,11-tetra­aza­naphthacene-κN 6)copper(I)
Source: Acta Crystallogr Sect E Struct Rep Online. 2012 Feb 17;68(Pt 3):m297. doi: 10.1107/S1600536812005582 (PMC3297250; doi:10.1107/S1600536812005582)
Supplement: Supplementary file 1 [file e-68-0m297-sup1.cif]

##############################################################################
#                                                                            #
# This CIF contains the data in a paper accepted for publication in          #
# Acta Crystallographica Section E. It conforms to the requirements of       #
# Notes for Authors for Acta Crystallographica Section E, and has been       #
# peer reviewed under the auspices of the IUCr Commission on Journals.       #
#                                                                            #
# Full details of the Crystallographic Information File format               #
# are given in the paper "The Crystallographic Information File (CIF):       #
# a New Standard Archive File for Crystallography" by S. R. Hall, F. H.      #
# Allen and I. D. Brown [Acta Cryst. (1991), A47, 655-685].                  #
#                                                                            #
# The current version of the core CIF dictionary is obtainable from          #
# ftp://ftp.iucr.org/pub/cif_core.dic.                                       #
#                                                                            #
# Software is freely available for graphical display of the structure(s)     #
# in this CIF. For information consult the CIF software page                 #
# http://www.iucr.org/resources/cif/software.                                #
#                                                                            #
# This file may be used for bona fide research purposes within the           #
# scientific community so long as proper attribution is given to the journal # 
# article from which it was obtained.                                        #
#                                                                            #
##############################################################################
data_I
_audit_creation_method     SHELXL-97
_chemical_name_systematic
;
Chloridobis(1,2,3,4-tetrahydro-1,4,6,11-tetraazanaphthacene-
\k<i>N</i>^6^)copper(I)
;
_chemical_name_common     ?
_chemical_formula_moiety     'C28 H24 Cl Cu N8'
_chemical_formula_sum     'C28 H24 Cl Cu N8'
_chemical_formula_iupac     '[Cu Cl (C14 H12 N4)2]'
_chemical_formula_weight     571.54
_chemical_melting_point     ?
_symmetry_cell_setting     monoclinic
_symmetry_space_group_name_H-M     'C 2/c'
_symmetry_space_group_name_Hall     '-C 2yc'
loop_
    _symmetry_equiv_pos_as_xyz
    'x, y, z'
    '-x, y, -z+1/2'
    'x+1/2, y+1/2, z'
    '-x+1/2, y+1/2, -z+1/2'
    '-x, -y, -z'
    'x, -y, z-1/2'
    '-x+1/2, -y+1/2, -z'
    'x+1/2, -y+1/2, z-1/2'
_cell_length_a     16.987(4)
_cell_length_b     11.606(3)
_cell_length_c     14.487(4)
_cell_angle_alpha     90.00
_cell_angle_beta     118.492(3)
_cell_angle_gamma     90.00
_cell_volume     2510.0(10)
_cell_formula_units_Z     4
_cell_measurement_reflns_used     3886
_cell_measurement_theta_min     2.42
_cell_measurement_theta_max     27.38
_cell_measurement_temperature     296(2)
_exptl_crystal_description     'flake'
_exptl_crystal_colour     'yellow'
_exptl_crystal_size_max     0.29
_exptl_crystal_size_mid     0.24
_exptl_crystal_size_min     0.06
_exptl_crystal_density_diffrn     1.512
_exptl_crystal_density_meas     ?
_exptl_crystal_density_method     'not measured'
_exptl_crystal_F_000     1176
_exptl_absorpt_coefficient_mu     1.012
_exptl_absorpt_correction_type     multi-scan
_exptl_absorpt_process_details     '(SADABS; Sheldrick, 1996)'
_exptl_absorpt_correction_T_min     0.7579
_exptl_absorpt_correction_T_max     0.9418
_exptl_special_details
;
;
_diffrn_ambient_temperature     296(2)
_diffrn_radiation_type     MoK\a
_diffrn_radiation_wavelength     0.71073
_diffrn_radiation_source     'fine-focus sealed tube'
_diffrn_radiation_monochromator     graphite
_diffrn_measurement_device_type     'Bruker APEX CCD'
_diffrn_measurement_method     '\f and \w scans'
_diffrn_detector_area_resol_mean     ?
_diffrn_reflns_number     7571
_diffrn_reflns_av_R_equivalents     0.0316
_diffrn_reflns_av_sigmaI/netI     0.0340
_diffrn_reflns_theta_min     2.33
_diffrn_reflns_theta_max     27.44
_diffrn_reflns_theta_full     27.44
_diffrn_measured_fraction_theta_max     0.989
_diffrn_measured_fraction_theta_full     0.989
_diffrn_reflns_limit_h_min     -12
_diffrn_reflns_limit_h_max     22
_diffrn_reflns_limit_k_min     -15
_diffrn_reflns_limit_k_max     15
_diffrn_reflns_limit_l_min     -18
_diffrn_reflns_limit_l_max     18
_diffrn_standards_number     ?
_diffrn_standards_interval_count     ?
_diffrn_standards_interval_time     ?
_diffrn_standards_decay_%     ?
_refine_special_details
;
Refinement of F^2^ against ALL reflections.  The weighted R-factor wR and
goodness of fit S are based on F^2^, conventional R-factors R are based
on F, with F set to zero for negative F^2^. The threshold expression of
F^2^ > 2sigma(F^2^) is used only for calculating R-factors(gt) etc. and is
not relevant to the choice of reflections for refinement.  R-factors based
on F^2^ are statistically about twice as large as those based on F, and R-
factors based on ALL data will be even larger.
;
_reflns_number_total     2839
_reflns_number_gt     2476
_reflns_threshold_expression     I>2\s(I)
_refine_ls_structure_factor_coef     Fsqd
_refine_ls_matrix_type     full
_refine_ls_R_factor_all     0.0428
_refine_ls_R_factor_gt     0.0364
_refine_ls_wR_factor_gt     0.0991
_refine_ls_wR_factor_ref     0.1050
_refine_ls_goodness_of_fit_ref     1.027
_refine_ls_restrained_S_all     1.027
_refine_ls_number_reflns     2839
_refine_ls_number_parameters     173
_refine_ls_number_restraints     0
_refine_ls_hydrogen_treatment     constr
_refine_ls_weighting_scheme     calc
_refine_ls_weighting_details
         'calc w=1/[\s^2^(Fo^2^)+(0.0673P)^2^+1.1760P] where P=(Fo^2^+2Fc^2^)/3'
_atom_sites_solution_hydrogens     geom
_atom_sites_solution_primary     direct
_atom_sites_solution_secondary     difmap
_refine_ls_shift/su_max     0.000
_refine_ls_shift/su_mean     0.000
_refine_diff_density_max     0.937
_refine_diff_density_min     -0.339
_refine_ls_extinction_method     none
_refine_ls_extinction_coef     ?
loop_
    _atom_type_symbol
    _atom_type_description
    _atom_type_scat_dispersion_real
    _atom_type_scat_dispersion_imag
    _atom_type_scat_source
    'C' 'C' 0.0033 0.0016
                         'International Tables Vol C Tables 4.2.6.8 and 6.1.1.4'
    'H' 'H' 0.0000 0.0000
                         'International Tables Vol C Tables 4.2.6.8 and 6.1.1.4'
    'N' 'N' 0.0061 0.0033
                         'International Tables Vol C Tables 4.2.6.8 and 6.1.1.4'
    'Cl' 'Cl' 0.1484 0.1585
                         'International Tables Vol C Tables 4.2.6.8 and 6.1.1.4'
    'Cu' 'Cu' 0.3201 1.2651
                         'International Tables Vol C Tables 4.2.6.8 and 6.1.1.4'
_computing_data_collection     'SMART (Bruker, 2007)'
_computing_cell_refinement     'SAINT (Bruker, 2007)'
_computing_data_reduction     'SAINT (Bruker, 2007)'
_computing_structure_solution     'SHELXS97 (Sheldrick, 2008)'
_computing_structure_refinement     'SHELXL97 (Sheldrick, 2008)'
_computing_molecular_graphics     'SHELXTL (Sheldrick, 2008)'
_computing_publication_material     'SHELXTL (Sheldrick, 2008)'
loop_
    _atom_site_type_symbol
    _atom_site_label
    _atom_site_fract_x
    _atom_site_fract_y
    _atom_site_fract_z
    _atom_site_U_iso_or_equiv
    _atom_site_adp_type
    _atom_site_calc_flag
    _atom_site_refinement_flags
    _atom_site_occupancy
    _atom_site_symmetry_multiplicity
    _atom_site_disorder_assembly
    _atom_site_disorder_group
    Cu Cu1 0.5000 0.73465(3) 0.7500 0.03244(13) Uani d S 1 2 . .
    Cl Cl1 0.5000 0.92619(6) 0.7500 0.0465(2) Uani d S 1 2 . .
    N N1 0.54270(10) 0.65395(13) 0.66072(12) 0.0286(3) Uani d . 1 1 . .
    N N2 0.63130(11) 0.57439(14) 0.54935(12) 0.0320(3) Uani d . 1 1 . .
    N N3 0.75994(11) 0.46038(17) 0.96600(13) 0.0410(4) Uani d . 1 1 . .
    H H3N 0.7305 0.4785 0.9984 0.049 Uiso calc R 1 1 . .
    N N4 0.86565(12) 0.42484(17) 0.87242(14) 0.0416(4) Uani d . 1 1 . .
    H H4N 0.8924 0.3918 0.8420 0.050 Uiso calc R 1 1 . .
    C C1 0.50582(13) 0.66976(15) 0.55440(14) 0.0290(4) Uani d . 1 1 . .
    C C2 0.42264(14) 0.72702(16) 0.49896(16) 0.0345(4) Uani d . 1 1 . .
    H H2 0.3934 0.7547 0.5348 0.041 Uiso calc R 1 1 . .
    C C3 0.38508(16) 0.74169(17) 0.39227(17) 0.0391(5) Uani d . 1 1 . .
    H H3 0.3300 0.7785 0.3559 0.047 Uiso calc R 1 1 . .
    C C4 0.42941(16) 0.7014(2) 0.33765(16) 0.0425(5) Uani d . 1 1 . .
    H H4 0.4035 0.7126 0.2655 0.051 Uiso calc R 1 1 . .
    C C5 0.50959(14) 0.64641(18) 0.38897(15) 0.0376(4) Uani d . 1 1 . .
    H H5 0.5379 0.6205 0.3516 0.045 Uiso calc R 1 1 . .
    C C6 0.55040(13) 0.62826(16) 0.49911(14) 0.0305(4) Uani d . 1 1 . .
    C C7 0.66554(13) 0.55593(16) 0.65251(14) 0.0301(4) Uani d . 1 1 . .
    C C8 0.61892(12) 0.59332(15) 0.70931(14) 0.0279(4) Uani d . 1 1 . .
    C C9 0.65396(13) 0.56262(16) 0.81577(14) 0.0317(4) Uani d . 1 1 . .
    H H9 0.6237 0.5853 0.8519 0.038 Uiso calc R 1 1 . .
    C C10 0.73143(12) 0.50019(17) 0.86743(14) 0.0309(4) Uani d . 1 1 . .
    C C11 0.78465(12) 0.47576(16) 0.81447(14) 0.0310(4) Uani d . 1 1 . .
    C C12 0.74970(13) 0.50098(17) 0.70967(15) 0.0340(4) Uani d . 1 1 . .
    H H12 0.7821 0.4815 0.6753 0.041 Uiso calc R 1 1 . .
    C C13 0.83878(14) 0.38791(19) 1.01881(16) 0.0398(4) Uani d . 1 1 . .
    H H13A 0.8230 0.3080 0.9992 0.048 Uiso calc R 1 1 . .
    H H13B 0.8634 0.3945 1.0943 0.048 Uiso calc R 1 1 . .
    C C14 0.90674(13) 0.42682(19) 0.98672(16) 0.0367(4) Uani d . 1 1 . .
    H H14A 0.9268 0.5042 1.0124 0.044 Uiso calc R 1 1 . .
    H H14B 0.9583 0.3760 1.0168 0.044 Uiso calc R 1 1 . .
loop_
    _atom_site_aniso_label
    _atom_site_aniso_U_11
    _atom_site_aniso_U_22
    _atom_site_aniso_U_33
    _atom_site_aniso_U_12
    _atom_site_aniso_U_13
    _atom_site_aniso_U_23
    Cu1 0.0307(2) 0.0395(2) 0.0346(2) 0.000 0.02160(15) 0.000
    Cl1 0.0614(5) 0.0364(4) 0.0555(4) 0.000 0.0391(4) 0.000
    N1 0.0313(8) 0.0308(8) 0.0322(7) 0.0003(6) 0.0219(6) 0.0012(6)
    N2 0.0361(8) 0.0371(8) 0.0321(8) -0.0009(6) 0.0238(7) -0.0010(6)
    N3 0.0355(9) 0.0627(12) 0.0353(8) 0.0143(8) 0.0255(8) 0.0114(8)
    N4 0.0349(9) 0.0594(11) 0.0394(9) 0.0118(8) 0.0250(8) 0.0033(8)
    C1 0.0332(9) 0.0280(9) 0.0321(9) -0.0029(7) 0.0206(8) -0.0004(6)
    C2 0.0368(10) 0.0321(10) 0.0396(10) -0.0002(8) 0.0221(9) 0.0014(7)
    C3 0.0369(11) 0.0370(10) 0.0390(11) 0.0012(8) 0.0146(9) 0.0017(8)
    C4 0.0499(12) 0.0427(11) 0.0311(9) -0.0009(10) 0.0164(9) 0.0004(8)
    C5 0.0453(11) 0.0395(10) 0.0332(9) -0.0018(9) 0.0230(9) -0.0020(8)
    C6 0.0350(9) 0.0313(9) 0.0322(9) -0.0028(7) 0.0218(8) -0.0015(7)
    C7 0.0332(9) 0.0337(9) 0.0325(9) -0.0025(7) 0.0231(8) -0.0022(7)
    C8 0.0294(9) 0.0300(9) 0.0319(8) -0.0019(7) 0.0208(7) -0.0022(6)
    C9 0.0335(9) 0.0397(10) 0.0323(9) 0.0044(7) 0.0241(8) 0.0011(7)
    C10 0.0319(9) 0.0371(10) 0.0318(8) -0.0011(7) 0.0217(8) -0.0011(7)
    C11 0.0305(9) 0.0343(9) 0.0366(9) 0.0003(7) 0.0229(8) -0.0017(7)
    C12 0.0354(10) 0.0426(10) 0.0362(9) 0.0021(8) 0.0268(8) -0.0019(8)
    C13 0.0374(11) 0.0467(12) 0.0407(10) 0.0080(9) 0.0229(9) 0.0090(9)
    C14 0.0302(10) 0.0432(11) 0.0392(10) 0.0051(8) 0.0185(8) 0.0028(8)
_geom_special_details
;
 All esds (except the esd in the dihedral angle between two l.s. planes)
 are estimated using the full covariance matrix.  The cell esds are taken
 into account individually in the estimation of esds in distances, angles
 and torsion angles; correlations between esds in cell parameters are only
 used when they are defined by crystal symmetry.  An approximate (isotropic)
 treatment of cell esds is used for estimating esds involving l.s. planes.
;
loop_
    _geom_bond_atom_site_label_1
    _geom_bond_atom_site_label_2
    _geom_bond_site_symmetry_2
    _geom_bond_distance
    _geom_bond_publ_flag
    Cu1 N1 . 1.9927(15) ?
    Cu1 Cl1 . 2.2229(10) ?
    N1 C8 . 1.341(2) ?
    N1 C1 . 1.370(2) ?
    N2 C7 . 1.337(2) ?
    N2 C6 . 1.362(3) ?
    N3 C10 . 1.352(2) ?
    N3 C13 . 1.452(3) ?
    N3 H3N . 0.8600 ?
    N4 C11 . 1.358(3) ?
    N4 C14 . 1.458(3) ?
    N4 H4N . 0.8600 ?
    C1 C2 . 1.414(3) ?
    C1 C6 . 1.423(2) ?
    C2 C3 . 1.373(3) ?
    C2 H2 . 0.9300 ?
    C3 C4 . 1.407(3) ?
    C3 H3 . 0.9300 ?
    C4 C5 . 1.360(3) ?
    C4 H4 . 0.9300 ?
    C5 C6 . 1.420(2) ?
    C5 H5 . 0.9300 ?
    C7 C12 . 1.417(3) ?
    C7 C8 . 1.454(2) ?
    C8 C9 . 1.408(2) ?
    C9 C10 . 1.370(3) ?
    C9 H9 . 0.9300 ?
    C10 C11 . 1.466(2) ?
    C11 C12 . 1.372(3) ?
    C12 H12 . 0.9300 ?
    C13 C14 . 1.505(3) ?
    C13 H13A . 0.9700 ?
    C13 H13B . 0.9700 ?
    C14 H14A . 0.9700 ?
    C14 H14B . 0.9700 ?
loop_
    _geom_angle_atom_site_label_1
    _geom_angle_atom_site_label_2
    _geom_angle_atom_site_label_3
    _geom_angle_site_symmetry_1
    _geom_angle_site_symmetry_3
    _geom_angle
    _geom_angle_publ_flag
    N1 Cu1 N1 2_656 . 123.94(9) ?
    N1 Cu1 Cl1 2_656 . 118.03(4) ?
    N1 Cu1 Cl1 . . 118.03(4) ?
    C8 N1 C1 . . 118.01(15) ?
    C8 N1 Cu1 . . 117.73(12) ?
    C1 N1 Cu1 . . 123.63(12) ?
    C7 N2 C6 . . 117.44(15) ?
    C10 N3 C13 . . 122.01(16) ?
    C10 N3 H3N . . 119.0 ?
    C13 N3 H3N . . 119.0 ?
    C11 N4 C14 . . 119.34(16) ?
    C11 N4 H4N . . 120.3 ?
    C14 N4 H4N . . 120.3 ?
    N1 C1 C2 . . 119.89(16) ?
    N1 C1 C6 . . 120.43(17) ?
    C2 C1 C6 . . 119.68(17) ?
    C3 C2 C1 . . 119.97(19) ?
    C3 C2 H2 . . 120.0 ?
    C1 C2 H2 . . 120.0 ?
    C2 C3 C4 . . 120.4(2) ?
    C2 C3 H3 . . 119.8 ?
    C4 C3 H3 . . 119.8 ?
    C5 C4 C3 . . 120.90(19) ?
    C5 C4 H4 . . 119.5 ?
    C3 C4 H4 . . 119.5 ?
    C4 C5 C6 . . 120.59(19) ?
    C4 C5 H5 . . 119.7 ?
    C6 C5 H5 . . 119.7 ?
    N2 C6 C5 . . 119.74(16) ?
    N2 C6 C1 . . 121.78(16) ?
    C5 C6 C1 . . 118.47(18) ?
    N2 C7 C12 . . 120.33(16) ?
    N2 C7 C8 . . 121.38(17) ?
    C12 C7 C8 . . 118.28(16) ?
    N1 C8 C9 . . 120.37(15) ?
    N1 C8 C7 . . 120.65(16) ?
    C9 C8 C7 . . 118.97(16) ?
    C10 C9 C8 . . 121.74(16) ?
    C10 C9 H9 . . 119.1 ?
    C8 C9 H9 . . 119.1 ?
    N3 C10 C9 . . 121.64(16) ?
    N3 C10 C11 . . 119.16(17) ?
    C9 C10 C11 . . 119.20(16) ?
    N4 C11 C12 . . 123.55(16) ?
    N4 C11 C10 . . 117.16(16) ?
    C12 C11 C10 . . 119.24(17) ?
    C11 C12 C7 . . 121.74(16) ?
    C11 C12 H12 . . 119.1 ?
    C7 C12 H12 . . 119.1 ?
    N3 C13 C14 . . 108.31(16) ?
    N3 C13 H13A . . 110.0 ?
    C14 C13 H13A . . 110.0 ?
    N3 C13 H13B . . 110.0 ?
    C14 C13 H13B . . 110.0 ?
    H13A C13 H13B . . 108.4 ?
    N4 C14 C13 . . 108.89(17) ?
    N4 C14 H14A . . 109.9 ?
    C13 C14 H14A . . 109.9 ?
    N4 C14 H14B . . 109.9 ?
    C13 C14 H14B . . 109.9 ?
    H14A C14 H14B . . 108.3 ?
loop_
    _geom_hbond_atom_site_label_D
    _geom_hbond_atom_site_label_H
    _geom_hbond_atom_site_label_A
    _geom_hbond_site_symmetry_A
    _geom_hbond_distance_DH
    _geom_hbond_distance_HA
    _geom_hbond_distance_DA
    _geom_hbond_angle_DHA
    N3 H3N N2 6_566 0.86 2.22 2.986(2) 148
    N4 H4N Cl1 3_545 0.86 2.76 3.4952(18) 145
data_global
_journal_date_recd_electronic     2012-02-01
_journal_date_accepted     2012-02-08
_journal_name_full     'Acta Crystallographica, Section E'
_journal_year     2012
_journal_volume     68
_journal_issue      3
_journal_page_first     m297
_journal_page_last     m297
_journal_paper_category     QM
_journal_paper_doi     10.1107/S1600536812005582
_journal_coeditor_code     HY2514
_publ_contact_author_name     'Prof. Qian-Feng Zhang'
_publ_contact_author_address
;
Institute of Molecular Engineering and Applied Chemistry
Anhui University of Technology
Ma'anshan
Anhui 243002
People's Republic of China
;
_publ_contact_author_email     'zhangqf@ahut.edu.cn'
_publ_contact_author_fax     '86 555 2312041'
_publ_contact_author_phone     '86 555 2311059'
_publ_section_title
;\
Chloridobis(1,2,3,4-tetrahydro-1,4,6,11-tetraazanaphthacene-\k<i>N</i>^6^)\
copper(I)
;
loop_
    _publ_author_name
    _publ_author_address
    'Xing-Shun Chen'
;
Institute of Molecular Engineering and Applied Chemistry
Anhui University of Technology
Ma'anshan, Anhui 243002
People's Republic of China
;
    'Jing-Jing Zhang'
;
Institute of Molecular Engineering and Applied Chemistry
Anhui University of Technology
Ma'anshan, Anhui 243002
People's Republic of China
;
    'Tai-Ke Duan'
;
Institute of Molecular Engineering and Applied Chemistry
Anhui University of Technology
Ma'anshan, Anhui 243002
People's Republic of China
;
    'Qun Chen'
;
Department of Applied Chemistry
School of Petrochemical Engineering
Changzhou University, Jiangsu 213164
People's Republic of China
;
    'Qian-Feng Zhang'
;
Institute of Molecular Engineering and Applied Chemistry
Anhui University of Technology
Ma'anshan, Anhui 243002
People's Republic of China
and
Department of Applied Chemistry
School of Petrochemical Engineering
Changzhou University, Jiangsu 213164
People's Republic of China
;
