# Supplementary material for: Chloridobis(1,2,3,4-tetra­hydro-1,4,6,11-tetra­aza­naphthacene-κN 6)copper(I)
Source: Acta Crystallogr Sect E Struct Rep Online. 2012 Feb 17;68(Pt 3):m297. doi: 10.1107/S1600536812005582 (PMC3297250; doi:10.1107/S1600536812005582)
Supplement: Supplementary file 2 [file e-68-0m297-Isup2.hkl]

# 
# h,k,l, Fc-squared, Fo-squared, sigma(Fo-squared) and status flag 
# 
data_I
_shelx_title ' c2c in C2/c' 
_shelx_refln_list_code          4 
_shelx_F_calc_maximum      334.97 
_exptl_crystal_F_000      1176.00 
_reflns_d_resolution_high  0.7712 
 
loop_ 
 _symmetry_equiv_pos_as_xyz 
 'x, y, z' 
 '-x, y, -z+1/2' 
 'x+1/2, y+1/2, z' 
 '-x+1/2, y+1/2, -z+1/2' 
 '-x, -y, -z' 
 'x, -y, z-1/2' 
 '-x+1/2, -y+1/2, -z' 
 'x+1/2, -y+1/2, z-1/2' 
 
_cell_length_a    16.9869 
_cell_length_b    11.6056 
_cell_length_c    14.4866 
_cell_angle_alpha  90.000 
_cell_angle_beta  118.492 
_cell_angle_gamma  90.000 
 
_shelx_F_squared_multiplier     1.000 
 
loop_ 
 _refln_index_h 
 _refln_index_k 
 _refln_index_l 
 _refln_F_squared_calc 
 _refln_F_squared_meas 
 _refln_F_squared_sigma 
 _refln_observed_status 
   2   0   0    31361.58    40165.07   1668.83 o 
   4   0   0    10800.33    13343.06    558.17 o 
   6   0   0     6804.23     8238.24    406.82 o 
   8   0   0    36560.20    46597.20   1952.69 o 
  10   0   0      737.25      780.94     36.79 o 
  12   0   0     5615.34     6341.63    274.88 o 
  14   0   0     2725.39     3009.30    139.77 o 
  16   0   0     1703.41     1772.04     91.63 o 
  18   0   0     1328.66     1380.66     78.23 o 
   3   1   0       43.68       17.86      3.18 o 
   5   1   0      181.66      182.67      8.38 o 
   7   1   0     1013.40     1500.16     49.62 o 
   9   1   0     1542.03     2005.94     68.75 o 
  11   1   0      602.91      703.42     23.48 o 
  13   1   0      153.39      163.50     14.73 o 
  15   1   0        2.70        8.88     20.44 o 
  17   1   0      240.69      220.79     20.50 o 
  19   1   0        4.13       12.95     14.62 o 
   0   2   0     9691.65     9770.17    275.88 o 
   2   2   0   112205.40   104801.37   4274.79 o 
   4   2   0      863.42     1007.15     26.12 o 
   6   2   0     6063.99     6502.59    155.12 o 
  10   2   0     8238.45     9202.43    219.43 o 
  12   2   0      959.47     1076.15     31.97 o 
  14   2   0      993.63     1040.26     41.39 o 
  16   2   0      995.76     1011.87     42.58 o 
  18   2   0      375.17      381.86     26.70 o 
   1   3   0    41176.36    45428.74    813.88 o 
   3   3   0    29571.43    31482.82    565.55 o 
   5   3   0     2429.54     2462.10     60.84 o 
   7   3   0      126.08      193.01      9.38 o 
   9   3   0     1982.18     2306.97     59.09 o 
  11   3   0      178.15      160.75     10.29 o 
  13   3   0       65.61       68.13     11.85 o 
  15   3   0      762.81      690.52     42.35 o 
  17   3   0      130.36      120.85     20.66 o 
   0   4   0     5064.87     5064.93    146.39 o 
   2   4   0     7368.77     8601.09    156.23 o 
   4   4   0    11657.28    11252.93    203.72 o 
   6   4   0     2467.67     3230.42     67.50 o 
   8   4   0     3619.76     3646.83     90.06 o 
  10   4   0     2443.10     2572.38     66.17 o 
  12   4   0     2770.19     2979.57    117.72 o 
  14   4   0      752.99      729.49     39.51 o 
  16   4   0      369.19      417.73     26.40 o 
  18   4   0       64.22       46.78     21.57 o 
   1   5   0     9723.00    10132.58    200.32 o 
   3   5   0     6274.47     6667.57    122.38 o 
   5   5   0     1445.58     1233.38     25.22 o 
   7   5   0     1020.87      962.10     26.78 o 
   9   5   0      891.94      786.88     31.60 o 
  11   5   0     2476.62     2430.96     64.11 o 
  13   5   0     2462.10     2172.85     69.85 o 
  15   5   0      162.74      173.11     24.47 o 
  17   5   0       71.68       28.73     23.05 o 
   0   6   0    14973.42    16691.28    473.15 o 
   2   6   0     7095.03     6904.26    169.00 o 
   4   6   0     9948.10    11852.33    239.44 o 
   6   6   0     6782.99     6547.02    120.72 o 
   8   6   0     5492.22     5291.67    112.21 o 
  10   6   0     2439.93     2340.51     66.10 o 
  12   6   0      680.82      616.82     29.17 o 
  14   6   0      801.09      907.40     38.12 o 
  16   6   0      375.93      366.97     37.70 o 
   1   7   0        3.56       -3.71      3.71 o 
   3   7   0     3326.40     3741.56     71.38 o 
   5   7   0      509.62      509.83     13.26 o 
   7   7   0      191.03      158.31     10.65 o 
   9   7   0       40.04       36.79      8.10 o 
  11   7   0      190.29      133.73     11.53 o 
  13   7   0      209.94      238.93     23.32 o 
  15   7   0      208.37      186.59     18.80 o 
  17   7   0       14.04       13.51     22.71 o 
   0   8   0      258.08      178.35     13.89 o 
   2   8   0       57.22       74.47      7.05 o 
   4   8   0     3787.63     4219.60    108.45 o 
   6   8   0      314.36      300.13     14.69 o 
   8   8   0       54.41       39.92      8.38 o 
  10   8   0       68.65       56.60     14.33 o 
  12   8   0        2.40       -0.55      8.57 o 
  14   8   0       25.91        4.16     12.63 o 
  16   8   0       69.24       82.32     27.36 o 
   1   9   0     1015.05     1005.41     27.25 o 
   3   9   0     2218.18     2251.12     88.25 o 
   5   9   0        8.03        1.78      7.31 o 
   7   9   0      117.64      114.06     16.77 o 
   9   9   0     2325.45     2281.44     62.64 o 
  11   9   0      282.37      378.82     20.38 o 
  13   9   0      135.86      131.48     18.47 o 
  15   9   0      267.95      250.29     23.06 o 
   0  10   0     1123.59     1168.36     50.87 o 
   2  10   0     2216.45     2290.28     53.76 o 
   4  10   0      565.61      579.64     24.75 o 
   6  10   0     1881.50     1916.47     66.29 o 
   8  10   0      182.12      182.13     18.19 o 
  10  10   0      221.39      259.67     17.25 o 
  12  10   0      109.34       91.83     16.41 o 
  14  10   0       26.83       45.35     16.37 o 
   1  11   0     2319.93     2491.64     59.39 o 
   3  11   0     1140.54     1153.39     32.03 o 
   5  11   0      496.78      546.02     36.79 o 
   7  11   0      533.99      666.74     33.88 o 
   9  11   0        9.26       -2.48     13.25 o 
  11  11   0      520.35      527.29     31.47 o 
  13  11   0      208.28      207.33     32.36 o 
   0  12   0     1760.28     1863.56     66.78 o 
   2  12   0      394.89      411.01     18.11 o 
   4  12   0      203.69      197.42     19.70 o 
   6  12   0      230.00      286.81     23.43 o 
   8  12   0     2086.37     2114.31    130.57 o 
  10  12   0      407.79      449.27     30.02 o 
   1  13   0      564.22      571.39     22.13 o 
   3  13   0       10.83        9.64     11.33 o 
   5  13   0      270.56      324.45     25.77 o 
   7  13   0      127.28      143.19     19.32 o 
   9  13   0      186.15      174.42     24.64 o 
   0  14   0      546.39      583.98     33.37 o 
   2  14   0       65.52       72.32     14.97 o 
   4  14   0       21.99       31.55     16.02 o 
   6  14   0        4.44       -1.93     14.79 o 
   1  15   0      432.23      449.53     27.20 o 
 -19   1   1      717.10      744.74     66.08 o 
 -17   1   1     1005.38     1079.21     44.95 o 
 -15   1   1     1264.45     1358.03     51.38 o 
 -13   1   1     1455.68     1641.52     57.73 o 
 -11   1   1     1084.12     1064.75     35.48 o 
  -9   1   1      360.55      232.61      9.05 o 
  -7   1   1     5618.98     6431.47    187.13 o 
  -5   1   1    17896.24    20168.86    472.17 o 
  -3   1   1    11112.36    12541.13    355.72 o 
  -1   1   1    10235.69    11642.77    452.35 o 
   1   1   1    41983.75    44193.75   1797.71 o 
   3   1   1     7591.21     8081.21    214.95 o 
   5   1   1    13660.12    15508.67    311.71 o 
   7   1   1    22536.61    26407.13    529.84 o 
   9   1   1    11773.53    14191.79    286.56 o 
  11   1   1     1501.83     1627.40     67.16 o 
  13   1   1     1320.51     1432.69     52.87 o 
  15   1   1      552.89      578.43     29.66 o 
  17   1   1      208.93      233.02     21.10 o 
 -18   2   1        5.97       12.93     11.78 o 
 -16   2   1        2.17        1.73     10.12 o 
 -14   2   1       24.44       27.02     11.30 o 
 -12   2   1      477.08      593.00     32.46 o 
 -10   2   1     3532.43     3972.13     97.51 o 
  -8   2   1     2620.84     2854.23     70.53 o 
  -6   2   1      811.90      884.95     23.97 o 
  -4   2   1    14118.34    15263.67    358.54 o 
  -2   2   1      126.20       65.30     13.20 o 
   0   2   1      592.99      678.24     17.49 o 
   2   2   1     3807.79     3604.64     56.07 o 
   4   2   1      155.78      183.91      6.33 o 
   6   2   1     3148.98     4174.02     86.26 o 
   8   2   1      529.37      702.86     17.80 o 
  10   2   1        4.23        9.69      5.55 o 
  12   2   1        4.75       -5.18      7.70 o 
  14   2   1     1241.38     1172.45     53.82 o 
  16   2   1       59.28       88.09     22.94 o 
  18   2   1      154.99      139.34     19.03 o 
 -19   3   1      151.12      204.93     39.46 o 
 -17   3   1      233.93      238.55     19.99 o 
 -15   3   1      246.72      229.72     18.25 o 
 -13   3   1      695.71      726.59     54.92 o 
 -11   3   1     2094.83     2291.55     59.46 o 
  -9   3   1     2587.41     2601.76     65.76 o 
  -7   3   1     1081.69     1248.01     33.46 o 
  -5   3   1     7355.74     7432.71    211.89 o 
  -3   3   1    90859.29    89171.24   1779.41 o 
  -1   3   1    12748.74    12946.23    232.52 o 
   1   3   1    69133.53    77561.41   1390.73 o 
   3   3   1      989.76      913.03     18.31 o 
   5   3   1     7453.80     8042.01    210.67 o 
   7   3   1     2024.71     1911.42     33.57 o 
   9   3   1       39.82       23.06      5.83 o 
  11   3   1     2882.74     2864.62     91.28 o 
  13   3   1      589.78      526.60     31.91 o 
  15   3   1      368.73      320.63     36.50 o 
  17   3   1       40.51       53.03     16.41 o 
 -18   4   1      204.23      231.28     21.35 o 
 -16   4   1      306.92      315.60     21.87 o 
 -14   4   1       24.29       28.04     10.28 o 
 -12   4   1       34.94       31.81      7.84 o 
 -10   4   1      675.90      617.21     20.76 o 
  -8   4   1     2347.90     2129.37     71.29 o 
  -6   4   1      590.90      476.91     15.56 o 
  -4   4   1    18111.34    18572.39    371.20 o 
  -2   4   1     5230.53     5871.54    107.17 o 
   0   4   1     1285.15     1320.06     38.21 o 
   2   4   1     5841.59     6058.11    101.34 o 
   4   4   1    15315.62    17143.57    309.61 o 
   6   4   1     2734.78     2522.28     53.60 o 
   8   4   1     2030.55     1999.36     52.21 o 
  10   4   1     2939.42     3018.54     77.17 o 
  12   4   1      126.81      193.91     17.39 o 
  14   4   1     1065.55      904.86     39.05 o 
  16   4   1      113.88      137.73     20.15 o 
  18   4   1       12.43       -2.04     20.21 o 
 -17   5   1      180.24      223.32     40.02 o 
 -15   5   1     1038.35     1084.96     44.26 o 
 -13   5   1     3784.10     3828.14     97.33 o 
 -11   5   1     3049.51     2822.65     73.03 o 
  -9   5   1     3643.35     3492.09     87.45 o 
  -7   5   1    23098.41    23686.07    482.72 o 
  -5   5   1    19384.20    19821.93    396.60 o 
  -3   5   1     8810.51     8224.48    149.96 o 
  -1   5   1     8142.79     7879.45    131.86 o 
   1   5   1    19705.00    20855.15    652.10 o 
   5   5   1     4766.95     3819.55     71.39 o 
   7   5   1     2124.09     1935.49     43.85 o 
   9   5   1     3784.20     3849.56    107.52 o 
  11   5   1     1157.71     1183.14     35.78 o 
  13   5   1     2697.46     2552.97     83.39 o 
  15   5   1      715.88      673.64     49.05 o 
  17   5   1      365.13      410.79     40.65 o 
 -18   6   1      120.56      126.26     29.75 o 
 -16   6   1       35.41       22.14     20.78 o 
 -14   6   1       48.96       42.79      9.02 o 
 -12   6   1      642.18      575.99     33.24 o 
 -10   6   1      395.54      346.97     13.43 o 
  -8   6   1        4.91       -3.91      4.56 o 
  -6   6   1     9949.83    10412.06    189.64 o 
  -4   6   1     5535.23     6163.21    126.34 o 
  -2   6   1     2612.82     2870.16     72.09 o 
   0   6   1       14.27        8.45      4.98 o 
   2   6   1       13.98       25.84      5.06 o 
   4   6   1     1106.51     1332.60     27.37 o 
   6   6   1      938.39      971.65     24.79 o 
   8   6   1     1813.94     1702.25     40.13 o 
  10   6   1        8.51       -6.40      7.08 o 
  12   6   1     1418.35     1189.66     36.38 o 
  14   6   1      142.80      145.74     18.68 o 
  16   6   1       14.63      -10.90     19.64 o 
 -17   7   1      493.64      429.64     40.76 o 
 -15   7   1      629.75      587.60     24.26 o 
 -13   7   1      743.59      694.46     36.89 o 
 -11   7   1     1727.65     1585.13     49.68 o 
  -9   7   1     1292.19     1117.78     28.84 o 
  -7   7   1      480.90      479.65     15.45 o 
  -5   7   1     1634.65     1776.24     40.10 o 
  -3   7   1     1540.03     1507.65     39.09 o 
  -1   7   1     2961.53     2932.29     63.60 o 
   1   7   1      489.72      431.35     12.83 o 
   3   7   1     5119.20     4894.88     92.18 o 
   5   7   1       37.29       39.24      8.31 o 
   7   7   1     3162.44     3007.20     92.90 o 
   9   7   1      918.32      831.27     39.97 o 
  11   7   1      404.78      374.18     18.06 o 
  13   7   1       40.88       32.80     12.60 o 
  15   7   1      450.81      349.82     37.13 o 
 -16   8   1      262.94      258.48     22.69 o 
 -14   8   1      558.61      519.36     38.59 o 
 -12   8   1      195.24      226.10     15.77 o 
 -10   8   1      292.41      344.25     17.15 o 
  -8   8   1     2327.44     2444.74     64.61 o 
  -6   8   1      756.96      759.40     39.80 o 
  -4   8   1     2588.85     2640.03     57.86 o 
  -2   8   1      742.24      727.91     20.87 o 
   0   8   1      514.04      494.76     14.47 o 
   2   8   1      905.87     1071.56     28.05 o 
   4   8   1       40.48       49.19      6.02 o 
   6   8   1      145.72      141.46     14.51 o 
   8   8   1      379.23      350.09     17.20 o 
  10   8   1     1659.57     1414.12     67.86 o 
  12   8   1        5.32       -2.74     10.88 o 
  14   8   1       39.24       45.57     14.58 o 
 -15   9   1       11.76        2.10     13.72 o 
 -13   9   1      112.71      104.65     13.12 o 
 -11   9   1      208.43      258.63     23.07 o 
  -9   9   1       51.33       48.94     19.67 o 
  -7   9   1     2957.32     2973.80     77.24 o 
  -5   9   1      200.52      237.05     46.67 o 
  -3   9   1     2029.91     2156.08     50.07 o 
  -1   9   1       19.34       18.02      7.19 o 
   1   9   1       48.07       72.61      7.91 o 
   3   9   1        4.03       11.37      5.91 o 
   5   9   1     3513.08     3631.65     92.73 o 
   7   9   1        2.27        4.81      8.15 o 
   9   9   1        6.60        3.19      8.89 o 
  11   9   1       28.43       12.19     17.60 o 
  13   9   1      118.06      117.80     18.16 o 
 -14  10   1      415.10      492.20     42.69 o 
 -12  10   1      572.97      598.16     31.87 o 
 -10  10   1     1028.84     1169.06     46.88 o 
  -8  10   1      812.91      917.84     39.01 o 
  -6  10   1     1121.63     1110.32     80.39 o 
  -4  10   1     1128.59     1069.82     65.85 o 
  -2  10   1     3715.84     3612.40     79.74 o 
   0  10   1      382.18      362.78     15.67 o 
   2  10   1     1476.27     1534.67     38.80 o 
   4  10   1     2540.65     2451.70    107.42 o 
   6  10   1     1277.54     1307.84     50.00 o 
   8  10   1      944.89      936.27     32.97 o 
  10  10   1      365.95      441.74     26.83 o 
  12  10   1      686.64      693.55     36.21 o 
 -13  11   1      228.41      236.41     22.14 o 
 -11  11   1       59.10       72.59     15.49 o 
  -9  11   1       15.04       -8.10     12.43 o 
  -7  11   1     1188.10     1254.61     64.83 o 
  -5  11   1      382.93      435.21     36.45 o 
  -3  11   1      117.64      105.93     10.77 o 
  -1  11   1     2200.67     2283.42     54.51 o 
   1  11   1     1934.29     2190.89     52.84 o 
   3  11   1     1537.66     1553.49     62.57 o 
   5  11   1      466.21      513.88     28.90 o 
   7  11   1      760.22      747.99     46.32 o 
   9  11   1        1.27       11.11     13.36 o 
  11  11   1      202.66      251.38     33.84 o 
 -12  12   1      162.99      202.29     22.74 o 
 -10  12   1       69.59       33.94     18.05 o 
  -8  12   1      343.72      298.06     37.13 o 
  -6  12   1       32.00       23.95     27.31 o 
  -4  12   1      639.73      671.27     34.12 o 
  -2  12   1       24.27       33.21      9.20 o 
   0  12   1      553.28      622.91     22.62 o 
   2  12   1       27.71       23.86     11.57 o 
   4  12   1       24.57       46.66     13.80 o 
   6  12   1      573.77      594.53     40.02 o 
   8  12   1       89.93      108.56     18.22 o 
  10  12   1       20.56       29.97     23.62 o 
  -9  13   1      287.63      316.78     27.01 o 
  -7  13   1        8.92       -0.44     13.61 o 
  -5  13   1       31.74       41.92     16.08 o 
  -3  13   1      263.53      238.89     19.96 o 
  -1  13   1       84.12      106.71     12.83 o 
   1  13   1       39.03       44.80     10.52 o 
   3  13   1       30.83       14.18     25.96 o 
   5  13   1       11.86       25.12     14.70 o 
   7  13   1       30.85       41.38     16.12 o 
   9  13   1      137.79      118.31     28.39 o 
  -6  14   1       39.08       45.13     34.80 o 
  -4  14   1      257.91      320.71     25.78 o 
  -2  14   1      843.06      922.57     36.75 o 
   0  14   1      181.63      194.89     14.85 o 
   2  14   1      346.65      379.73     27.95 o 
   4  14   1      107.16      180.51     30.20 o 
   6  14   1        4.79       -1.43     15.79 o 
  -1  15   1       37.94       37.86     16.85 o 
 -20   0   2      286.70      367.08     38.38 o 
 -18   0   2      915.52     1092.72     64.38 o 
 -16   0   2     1628.97     1773.86     90.49 o 
 -14   0   2     6129.65     6540.67    284.31 o 
 -12   0   2     1814.74     2105.29     98.67 o 
 -10   0   2     3713.72     3760.83    164.86 o 
  -8   0   2    11572.37    14221.46    590.59 o 
  -6   0   2    38315.48    39473.68   1215.86 o 
  -4   0   2    17058.83    20418.42    841.57 o 
  -2   0   2    14602.43    16415.94    637.99 o 
   0   0   2     1925.80     2501.77    100.82 o 
   2   0   2    56143.63    57657.88   1631.75 o 
   4   0   2    31281.73    35920.92   1017.93 o 
   6   0   2     7597.99     7326.75    437.31 o 
   8   0   2     6689.13     7196.35    497.31 o 
  10   0   2     5591.00     5862.15    254.33 o 
  12   0   2      759.40      855.76     50.53 o 
  14   0   2       52.45       66.42     19.19 o 
  16   0   2      407.68      482.89     40.08 o 
  18   0   2      528.24      567.25     48.14 o 
 -19   1   2       13.53        2.69     22.31 o 
 -17   1   2        8.90        0.97     10.72 o 
 -15   1   2      266.78      268.09     18.93 o 
 -13   1   2       66.11       60.73     10.43 o 
 -11   1   2       88.50       82.50      6.97 o 
  -9   1   2      705.71      860.01     25.68 o 
  -7   1   2     3342.00     3630.24     98.05 o 
  -5   1   2     3465.41     3734.54     91.19 o 
  -3   1   2    34456.66    36051.76   1020.97 o 
  -1   1   2     1979.43     1834.39     40.56 o 
   1   1   2     2433.75     2916.55     53.75 o 
   3   1   2     1312.22     1321.58     28.60 o 
   5   1   2     4217.20     4972.53    102.04 o 
   9   1   2     1043.11     1074.97     38.07 o 
  11   1   2       12.58        7.20      7.95 o 
  13   1   2      157.60      206.42     23.73 o 
  15   1   2     1753.22     1788.49     65.99 o 
  17   1   2        3.88       -9.47     14.99 o 
 -20   2   2      249.10      264.96     35.14 o 
 -18   2   2      139.40      134.96     17.77 o 
 -16   2   2     1096.93     1109.08     45.76 o 
 -14   2   2      292.40      314.02     19.54 o 
 -12   2   2     1155.79     1109.19     69.23 o 
 -10   2   2     1845.36     2136.69     77.92 o 
  -8   2   2     4312.55     4031.71     98.04 o 
  -6   2   2      368.09      374.90     13.33 o 
  -4   2   2       38.27       86.92      9.37 o 
  -2   2   2     5139.63     5257.57    121.04 o 
   0   2   2      225.62      153.17      6.93 o 
   2   2   2     7794.83     7937.13    143.97 o 
   4   2   2     7775.60     7855.27    159.48 o 
   6   2   2     2896.58     3367.74     70.54 o 
   8   2   2     1173.64     1088.30     36.69 o 
  10   2   2      725.75      734.27     26.28 o 
  12   2   2      441.23      448.66     24.09 o 
  14   2   2      345.72      394.43     24.43 o 
  16   2   2       71.11       97.31     16.75 o 
 -19   3   2       43.35       49.82     14.82 o 
 -17   3   2      110.56      117.54     15.61 o 
 -15   3   2       55.50       59.45     11.82 o 
 -13   3   2      303.13      294.46     30.33 o 
 -11   3   2       22.96       20.04      5.85 o 
  -9   3   2       59.31       39.28      5.42 o 
  -7   3   2      583.44      631.55     18.98 o 
  -5   3   2      905.31     1179.84     37.68 o 
  -3   3   2      754.79      926.91     24.21 o 
  -1   3   2     3343.86     4015.64     74.01 o 
   1   3   2     4807.95     5308.22    123.43 o 
   3   3   2       11.63        7.73      1.71 o 
   5   3   2     4663.12     4866.11     82.07 o 
   7   3   2      138.01       96.84      6.45 o 
   9   3   2      258.79      271.75     15.00 o 
  11   3   2       39.17       49.77      8.38 o 
  13   3   2      289.92      213.63     17.65 o 
  15   3   2       61.20       69.48     14.92 o 
  17   3   2       70.49       81.64     26.28 o 
 -18   4   2      551.83      593.18     48.88 o 
 -16   4   2      182.01      177.46     51.49 o 
 -14   4   2      787.15      794.23     26.74 o 
 -12   4   2      914.02      886.37     27.88 o 
 -10   4   2     1408.63     1275.58     73.85 o 
  -8   4   2     3253.68     3729.63     91.87 o 
  -6   4   2    10049.08    10139.87    293.70 o 
  -4   4   2    12517.18    12951.48    259.48 o 
  -2   4   2     1539.43     1309.84     25.64 o 
   0   4   2    13647.15    14749.53    265.86 o 
   2   4   2     3186.96     3321.24     64.88 o 
   4   4   2     6148.49     6581.36    120.47 o 
   6   4   2     4422.36     4382.95     81.65 o 
   8   4   2     1238.21     1171.15     33.51 o 
  10   4   2      160.42      149.53     13.35 o 
  12   4   2     1852.52     1882.74     68.22 o 
  14   4   2      574.11      561.62     29.41 o 
  16   4   2      296.56      298.27     35.65 o 
 -19   5   2      111.17      103.99     17.72 o 
 -17   5   2       64.90       38.85     19.59 o 
 -15   5   2      715.01      639.81     30.88 o 
 -13   5   2      150.13      127.61     10.95 o 
 -11   5   2      488.04      418.07     22.58 o 
  -9   5   2      707.84      687.99     22.22 o 
  -7   5   2      861.68      664.36     20.91 o 
  -5   5   2     2335.28     2530.80     53.70 o 
  -3   5   2     1739.58     1718.47     39.07 o 
  -1   5   2     2308.02     2417.11     48.15 o 
   1   5   2      547.11      465.61     15.34 o 
   3   5   2    14480.64    15694.14    260.11 o 
   5   5   2     2608.72     2699.01     51.55 o 
   7   5   2     1100.30      958.56     24.64 o 
   9   5   2      310.13      271.80     11.72 o 
  11   5   2        8.69        6.00      7.41 o 
  13   5   2      179.93      138.31     15.72 o 
  15   5   2      279.54      292.14     33.15 o 
  17   5   2      447.24      390.02     42.58 o 
 -18   6   2      262.69      251.84     34.52 o 
 -16   6   2     1197.38     1102.99     45.47 o 
 -14   6   2     1745.36     1599.20     54.78 o 
 -12   6   2     1737.42     1571.10     44.54 o 
 -10   6   2     1679.60     1600.87     63.54 o 
  -8   6   2     7608.51     7423.00    244.94 o 
  -6   6   2    31081.52    32265.68    645.01 o 
  -4   6   2    13301.54    12925.64    260.45 o 
  -2   6   2     4221.73     4092.55     85.70 o 
   0   6   2     2204.82     2091.72     48.69 o 
   2   6   2    19166.77    20383.39    489.30 o 
   4   6   2     4313.63     4075.88     85.34 o 
   6   6   2     3461.98     3291.85     82.67 o 
   8   6   2     1850.01     1707.87     48.04 o 
  10   6   2     4738.90     4302.42    116.76 o 
  12   6   2      819.27      743.75     32.93 o 
  14   6   2      587.08      594.02     30.47 o 
  16   6   2      360.79      350.05     38.38 o 
 -17   7   2       32.30       28.52     13.90 o 
 -15   7   2       49.27       46.16     10.13 o 
 -13   7   2       73.18       68.05     10.02 o 
 -11   7   2      102.79      108.07     12.82 o 
  -9   7   2      714.17      647.51     31.97 o 
  -7   7   2      293.94      340.58     15.40 o 
  -5   7   2      103.93      136.51     15.24 o 
  -3   7   2      195.41      252.37      9.19 o 
  -1   7   2      176.48      189.26      8.45 o 
   1   7   2     1276.73     1453.60     31.01 o 
   3   7   2        8.31        3.59      4.22 o 
   5   7   2      234.35      216.19      9.72 o 
   7   7   2        5.54       -5.18      5.95 o 
   9   7   2        2.30        1.72      7.42 o 
  11   7   2      335.44      268.51     24.07 o 
  13   7   2       81.70       72.83     14.55 o 
  15   7   2       29.67       66.19     24.52 o 
 -16   8   2      312.45      259.04     17.57 o 
 -14   8   2      186.45      194.49     18.15 o 
 -12   8   2       12.55       15.65      8.73 o 
 -10   8   2      997.02      993.31     31.94 o 
  -8   8   2     2829.16     2878.72     74.41 o 
  -6   8   2        8.41        1.30      7.35 o 
  -4   8   2     1028.43     1093.30     31.90 o 
  -2   8   2      277.58      245.62     11.24 o 
   0   8   2      142.41      154.01     11.05 o 
   2   8   2      444.78      528.40     15.43 o 
   4   8   2     1266.13     1258.87     35.42 o 
   6   8   2       80.58       45.78      8.44 o 
   8   8   2     1326.58     1262.03     46.19 o 
  10   8   2      456.84      398.29     23.87 o 
  12   8   2      404.71      306.27     22.40 o 
  14   8   2        5.79        0.31     15.84 o 
 -15   9   2      639.32      657.71     27.45 o 
 -13   9   2      371.74      438.01     22.23 o 
 -11   9   2      916.80      905.94     31.04 o 
  -9   9   2     2224.74     2416.69     79.62 o 
  -7   9   2     6688.73     6849.20    492.37 o 
  -5   9   2     3833.50     3841.18    118.22 o 
  -3   9   2     1109.57      982.32     27.21 o 
  -1   9   2     1508.57     1531.60     44.20 o 
   1   9   2     1288.55     1309.83     30.05 o 
   3   9   2     2070.04     2071.17     43.72 o 
   5   9   2     1183.35     1235.35     38.13 o 
   7   9   2     1301.04     1230.35     38.49 o 
   9   9   2     1395.55     1190.16     85.04 o 
  11   9   2      456.70      409.56     26.20 o 
  13   9   2      172.58      161.59     20.11 o 
 -14  10   2      156.32      153.21     18.19 o 
 -12  10   2      154.61      173.70     18.98 o 
 -10  10   2        2.41        5.25     12.24 o 
  -8  10   2       13.53       -8.55     10.52 o 
  -6  10   2     1297.73     1265.89     79.71 o 
  -4  10   2      268.24      233.92     13.98 o 
  -2  10   2      236.33      249.58     13.41 o 
   0  10   2       19.90        7.47      6.99 o 
   2  10   2      910.74      917.72     28.07 o 
   4  10   2        7.12       -6.44      7.53 o 
   6  10   2     1974.46     2041.33     58.03 o 
   8  10   2        1.68        3.12     12.69 o 
  10  10   2      190.35      174.40     19.83 o 
  12  10   2       47.04       50.63     22.48 o 
 -13  11   2      536.75      620.87     40.65 o 
 -11  11   2      580.56      572.14     31.94 o 
  -9  11   2      803.28      730.15     35.61 o 
  -7  11   2     1372.70     1420.23     54.27 o 
  -5  11   2     2380.97     2358.34    199.83 o 
  -3  11   2      994.93     1045.40     30.34 o 
  -1  11   2      198.32      205.24     14.09 o 
   1  11   2      478.09      490.26     20.14 o 
   3  11   2      711.51      768.20     30.23 o 
   5  11   2     1466.59     1451.43     55.24 o 
   7  11   2     1304.94     1291.36     60.23 o 
   9  11   2      292.82      324.05     36.22 o 
  11  11   2      189.53      122.80     20.01 o 
 -12  12   2        0.67      -12.90     14.13 o 
 -10  12   2      218.95      189.61     21.24 o 
  -8  12   2        8.65       13.31     14.87 o 
  -6  12   2      446.01      450.99     27.88 o 
  -4  12   2      402.10      443.00     31.39 o 
  -2  12   2        4.24        0.35      7.83 o 
   0  12   2      656.75      692.23     33.69 o 
   2  12   2      324.65      374.86     21.19 o 
   4  12   2      927.53      977.36     43.02 o 
   6  12   2       41.48       31.33     14.60 o 
   8  12   2      268.41      307.13     35.42 o 
  10  12   2       10.23       23.62     23.28 o 
  -9  13   2        7.34       11.31     14.50 o 
  -7  13   2        5.87       -0.26     14.74 o 
  -5  13   2       14.70       27.45     14.31 o 
  -3  13   2       76.51       99.17     17.43 o 
  -1  13   2       20.66       23.47      9.40 o 
   1  13   2       13.17        7.88     12.27 o 
   3  13   2      227.14      216.26     18.61 o 
   5  13   2      107.16       86.83     18.18 o 
   7  13   2        2.76      -18.85     18.85 o 
  -6  14   2      218.73      181.68     22.13 o 
  -4  14   2      125.44      122.58     34.01 o 
  -2  14   2        1.16      -11.86     11.86 o 
   0  14   2       58.73       60.63     11.49 o 
   2  14   2        1.38        6.06     12.72 o 
   4  14   2      334.26      310.53     26.44 o 
 -19   1   3      958.34     1104.31     46.67 o 
 -17   1   3     1185.79     1236.20     48.53 o 
 -15   1   3     1285.86     1316.09     54.27 o 
 -13   1   3     2537.51     2761.27     89.56 o 
 -11   1   3     3022.45     3445.47    130.80 o 
  -9   1   3     7651.34     7805.87    248.64 o 
  -7   1   3     9822.21    10510.10    258.66 o 
  -5   1   3     7260.54     7575.58    174.96 o 
  -3   1   3    13213.72    14683.87    292.90 o 
  -1   1   3    31378.02    32522.29    640.60 o 
   1   1   3     9779.29     9968.04    335.55 o 
   3   1   3     8541.95     8858.86    253.87 o 
   5   1   3     8212.12     8158.80    225.62 o 
   7   1   3     5361.92     5440.98    149.44 o 
   9   1   3     3788.53     3784.49     85.71 o 
  11   1   3     3020.40     3139.59    102.44 o 
  13   1   3      470.17      600.73     51.26 o 
  15   1   3      403.02      437.81     28.57 o 
  17   1   3      493.56      568.63     33.75 o 
 -20   2   3        0.66       14.35     14.99 o 
 -18   2   3        3.29        0.87     10.76 o 
 -16   2   3      527.21      594.35     44.74 o 
 -14   2   3     1251.73     1220.96     45.64 o 
 -12   2   3     1369.36     1541.15     62.61 o 
 -10   2   3      167.52      141.84     11.05 o 
  -8   2   3        1.79       10.94      5.53 o 
  -6   2   3     5354.33     5322.54    153.84 o 
  -4   2   3      736.19      897.91     26.26 o 
  -2   2   3     1261.88     1336.82     28.62 o 
   0   2   3        8.45        3.80      1.39 o 
   4   2   3      141.42      147.11      6.54 o 
   6   2   3       61.50      107.50      9.41 o 
   8   2   3       92.60      105.48      7.08 o 
  10   2   3      111.59      102.34     12.48 o 
  12   2   3      204.24      187.90     16.70 o 
  14   2   3      117.41      132.53     16.96 o 
  16   2   3       87.48       85.22     17.37 o 
 -19   3   3      409.88      428.78     27.65 o 
 -17   3   3      525.04      561.80     41.73 o 
 -15   3   3      219.70      226.70     17.34 o 
 -13   3   3       55.85       56.78      7.82 o 
 -11   3   3     2495.76     2258.30     71.23 o 
  -9   3   3     3120.03     3155.18    128.88 o 
  -7   3   3     4217.04     4238.07    124.60 o 
  -5   3   3      813.16      981.01     25.05 o 
  -3   3   3      329.94      379.08      9.77 o 
  -1   3   3     1684.99     1526.40     29.92 o 
   1   3   3     7167.97     7523.10    137.09 o 
   5   3   3      761.97      686.96     17.62 o 
   7   3   3     1208.48     1174.36     28.04 o 
   9   3   3     1004.79      984.50     29.97 o 
  11   3   3      138.45      114.42     12.10 o 
  13   3   3      524.80      536.01     39.91 o 
  15   3   3      650.77      727.25     36.09 o 
  17   3   3      112.01      142.72     30.54 o 
 -20   4   3      120.37      175.30     29.92 o 
 -18   4   3      512.85      551.95     30.11 o 
 -16   4   3        2.32       -2.92     25.83 o 
 -14   4   3     2548.03     2439.67     70.73 o 
 -12   4   3     1908.97     1728.50     71.82 o 
 -10   4   3      126.66      128.05     12.71 o 
  -8   4   3        4.11        1.80      5.83 o 
  -6   4   3     6310.07     6442.48    184.59 o 
  -4   4   3     5630.54     5483.50    111.52 o 
  -2   4   3     3139.51     2822.20     54.52 o 
   0   4   3     1866.42     1800.90     35.10 o 
   2   4   3     5121.43     5586.87    138.45 o 
   4   4   3      814.49      732.79     16.04 o 
   6   4   3     2262.67     2137.39     35.05 o 
   8   4   3     1690.55     1531.15     42.45 o 
  10   4   3     2092.21     2121.39     69.12 o 
  12   4   3        5.29        0.89     12.88 o 
  14   4   3        9.66       -2.95     16.92 o 
  16   4   3      227.49      246.61     32.93 o 
 -19   5   3      209.31      207.53     20.81 o 
 -17   5   3      731.40      772.76     36.24 o 
 -15   5   3      734.48      696.17     31.79 o 
 -13   5   3     2247.92     1951.01     95.19 o 
 -11   5   3     5160.27     4842.60    141.74 o 
  -9   5   3     9896.26     9862.67    234.99 o 
  -7   5   3     2069.97     2046.05     44.34 o 
  -5   5   3    11611.96    11487.77    231.31 o 
  -3   5   3    11775.62    10956.99    220.69 o 
  -1   5   3     8328.71     8099.57    147.86 o 
   1   5   3     5488.81     5529.81    122.09 o 
   3   5   3     6911.81     7166.12    120.20 o 
   5   5   3     2750.18     2700.43     51.76 o 
   7   5   3     4091.54     3977.47     85.61 o 
   9   5   3      803.57      844.85     34.02 o 
  11   5   3     1080.07     1018.03     40.24 o 
  13   5   3      174.35      220.15     56.43 o 
  15   5   3      480.62      532.28     46.32 o 
 -18   6   3        1.18       -0.12     12.20 o 
 -16   6   3      377.24      307.55     21.43 o 
 -14   6   3        2.51        4.96      8.44 o 
 -12   6   3      292.94      270.96     14.42 o 
 -10   6   3      508.07      497.59     23.21 o 
  -8   6   3     1086.81      927.68     28.03 o 
  -6   6   3        8.20        7.78      7.59 o 
  -4   6   3       60.25       84.47     11.96 o 
  -2   6   3      649.19      757.60     18.30 o 
   0   6   3      656.25      708.32     18.57 o 
   2   6   3       92.27      132.52      8.11 o 
   4   6   3      691.03      638.00     17.48 o 
   6   6   3      159.45      137.46      9.68 o 
   8   6   3       63.06       77.50     11.41 o 
  10   6   3      111.02       82.44     13.59 o 
  12   6   3      219.59      244.05     19.89 o 
  14   6   3       47.01       30.09     21.69 o 
 -17   7   3       80.49        3.75     21.91 o 
 -15   7   3      213.35      181.97     18.00 o 
 -13   7   3      329.33      313.35     14.01 o 
 -11   7   3     1591.17     1518.43     46.43 o 
  -9   7   3     2833.93     2773.50     61.92 o 
  -7   7   3     8303.91     8340.88    199.28 o 
  -5   7   3     1048.44     1060.93     25.89 o 
  -3   7   3     2057.75     2205.12     49.32 o 
  -1   7   3     6276.63     6741.78    125.30 o 
   1   7   3     4213.13     4214.49     97.32 o 
   3   7   3     1525.48     1411.24     42.52 o 
   5   7   3     1716.65     1605.78     44.76 o 
   7   7   3      336.61      313.89     15.30 o 
   9   7   3     1286.19     1155.83     45.11 o 
  11   7   3      345.79      331.65     22.40 o 
  13   7   3      268.91      309.89     26.57 o 
  15   7   3      143.25      126.49     30.54 o 
 -16   8   3       11.18       21.94     10.36 o 
 -14   8   3       36.45       49.60     10.86 o 
 -12   8   3        3.31       -2.81      8.03 o 
 -10   8   3     1168.28     1077.74     34.10 o 
  -8   8   3     2014.63     2175.66     58.13 o 
  -6   8   3      621.92      647.41     36.05 o 
  -4   8   3      340.95      302.55     14.12 o 
  -2   8   3      669.33      607.55     20.75 o 
   0   8   3      837.81      901.88     22.10 o 
   2   8   3      770.13      777.90     19.95 o 
   4   8   3        5.80        3.36      5.24 o 
   6   8   3       97.42       98.10     10.44 o 
   8   8   3        7.51        4.35     10.79 o 
  10   8   3      220.73      208.84     24.92 o 
  12   8   3       52.49       71.86     28.90 o 
  14   8   3      145.51      152.84     44.96 o 
 -15   9   3        4.14        8.90     10.70 o 
 -13   9   3       35.43       56.03     13.28 o 
 -11   9   3       69.20       78.62     13.69 o 
  -9   9   3     1257.81     1280.94     75.85 o 
  -7   9   3      241.50      259.31     18.83 o 
  -5   9   3        5.35        0.55      9.26 o 
  -3   9   3       38.63       36.76      8.65 o 
  -1   9   3      403.98      389.08     13.95 o 
   1   9   3     1221.77     1249.93     31.82 o 
   3   9   3      247.03      208.33     10.73 o 
   5   9   3      271.81      269.81     32.07 o 
   7   9   3      578.68      503.80     28.45 o 
   9   9   3       29.04       24.85     13.06 o 
  11   9   3       33.73       51.92     25.66 o 
  13   9   3       40.63       19.45     14.97 o 
 -14  10   3      249.38      294.59     23.20 o 
 -12  10   3     1479.34     1609.01     59.29 o 
 -10  10   3     1661.76     1756.28     63.09 o 
  -8  10   3     1335.79     1404.20     62.22 o 
  -6  10   3     4335.28     4653.20    200.80 o 
  -4  10   3     4050.31     3953.17     98.58 o 
  -2  10   3     2651.91     2728.75     62.81 o 
   0  10   3     2841.34     2897.13     66.17 o 
   2  10   3     3116.04     3078.84     62.80 o 
   4  10   3     1267.42     1301.66     42.82 o 
   6  10   3      532.36      486.61     54.39 o 
   8  10   3     2089.23     1825.50     66.77 o 
  10  10   3      454.47      424.05     28.24 o 
  12  10   3      191.50      164.00     21.37 o 
 -13  11   3      196.19      222.58     22.27 o 
 -11  11   3     1251.66     1269.59     69.54 o 
  -9  11   3      229.45      237.63     32.76 o 
  -7  11   3        8.37      -11.87     11.87 o 
  -5  11   3      174.82      158.25     17.52 o 
  -3  11   3      610.22      545.59     20.69 o 
  -1  11   3      381.39      407.11     18.40 o 
   1  11   3      328.24      325.00     19.76 o 
   3  11   3     1319.73     1360.68     59.60 o 
   5  11   3      878.20     1010.59    135.40 o 
   7  11   3      932.77      924.54     43.34 o 
   9  11   3      346.33      367.59     27.59 o 
  11  11   3        8.77       16.72     15.04 o 
 -12  12   3      158.54      159.32     20.43 o 
 -10  12   3      611.58      565.17     32.44 o 
  -8  12   3      617.38      569.74     33.18 o 
  -6  12   3       31.81       26.72     13.90 o 
  -4  12   3       34.91       52.94     27.65 o 
  -2  12   3      180.98      203.40     13.87 o 
   0  12   3      408.95      397.16     18.11 o 
   2  12   3      319.85      325.14     20.93 o 
   4  12   3      778.76      818.84     39.11 o 
   6  12   3     1041.11     1087.05     66.88 o 
   8  12   3       18.58       -7.72     20.89 o 
  -9  13   3       13.69       22.11     15.76 o 
  -7  13   3        3.50        9.33     15.20 o 
  -5  13   3      279.79      274.31     23.61 o 
  -3  13   3      266.21      252.35     22.34 o 
  -1  13   3       22.05       12.93      9.19 o 
   1  13   3       87.04       98.76     14.42 o 
   3  13   3       35.29       24.20     12.98 o 
   5  13   3        3.45        8.86     20.78 o 
   7  13   3        5.71       18.39     22.25 o 
  -8  14   3      139.06      130.73     40.70 o 
  -6  14   3       31.27       32.64     17.52 o 
  -4  14   3      334.08      338.92     29.29 o 
  -2  14   3       15.56       32.84     15.73 o 
   0  14   3      181.15      184.92     18.61 o 
   2  14   3      325.78      321.50     23.29 o 
   4  14   3      466.98      531.15     44.62 o 
 -20   0   4      582.25      632.20     46.67 o 
 -18   0   4     1303.55     1392.02     75.85 o 
 -16   0   4     3520.35     3860.75    175.42 o 
 -14   0   4     4112.75     4337.74    192.57 o 
 -12   0   4    11433.86    12195.72    514.80 o 
 -10   0   4    13581.03    12986.75    371.32 o 
  -8   0   4     6756.23     7140.91    410.45 o 
  -6   0   4      879.19     1308.45     54.27 o 
  -4   0   4    13763.15    14507.88    565.32 o 
  -2   0   4    13704.13    15759.56    614.49 o 
   0   0   4    21817.95    21685.34    616.57 o 
   2   0   4    18691.29    19209.76    546.52 o 
   4   0   4    15932.64    15116.76   1070.64 o 
   6   0   4     5699.93     6042.67    176.84 o 
   8   0   4     2207.74     2164.72     68.75 o 
  10   0   4     1356.86     1492.28     76.64 o 
  12   0   4     3109.60     3283.28    153.51 o 
  14   0   4      215.56      281.70     31.68 o 
  16   0   4      180.80      250.25     33.27 o 
 -21   1   4       72.80       92.86     17.38 o 
 -19   1   4        0.47       -5.55     11.28 o 
 -17   1   4      258.28      291.13     20.91 o 
 -15   1   4     5716.37     6079.70    187.91 o 
 -13   1   4     8055.46     8433.16    254.83 o 
 -11   1   4      468.84      499.46     26.42 o 
  -9   1   4      463.00      580.10     22.45 o 
  -7   1   4     2073.14     2518.25     59.68 o 
  -5   1   4    37758.43    43761.28   1872.53 o 
  -3   1   4      193.10      187.69      6.23 o 
  -1   1   4     4298.05     4457.79    101.10 o 
   1   1   4     2883.44     2767.41     60.05 o 
   3   1   4     1536.83     1694.28     48.79 o 
   5   1   4        8.33       12.86      4.06 o 
   7   1   4      124.45      108.74      7.32 o 
   9   1   4       28.14       27.29      7.46 o 
  11   1   4      825.95      848.89     36.37 o 
  13   1   4       22.58       33.24     12.74 o 
  15   1   4        2.77       -5.28     12.33 o 
 -20   2   4      464.39      505.14     30.29 o 
 -18   2   4      426.28      416.13     56.15 o 
 -16   2   4      309.60      293.96     44.39 o 
 -14   2   4     2861.35     2853.45     95.32 o 
 -12   2   4     4537.16     4558.18    144.34 o 
 -10   2   4     2512.48     2448.18     61.93 o 
  -8   2   4      175.14      130.76     12.72 o 
  -6   2   4    10647.76    11177.90    521.64 o 
  -4   2   4      311.99      284.97     12.89 o 
  -2   2   4      525.36      500.85     10.11 o 
   0   2   4     1670.45     1656.40     38.51 o 
   2   2   4     4547.40     4298.33     88.02 o 
   4   2   4     4257.90     4156.26     86.65 o 
   6   2   4     3688.93     3412.34     72.58 o 
   8   2   4      794.44      832.34     22.22 o 
  10   2   4      416.14      361.66     16.91 o 
  12   2   4      181.19      217.25     19.23 o 
  14   2   4     1047.48     1096.00     47.48 o 
  16   2   4       81.86       83.89     17.87 o 
 -19   3   4        0.51        7.47     12.66 o 
 -17   3   4     1232.55     1203.61     52.80 o 
 -15   3   4      127.28      112.33     13.32 o 
 -13   3   4     5394.06     5165.77    205.46 o 
 -11   3   4      152.75      211.40     14.03 o 
  -9   3   4     2945.79     2974.18     74.32 o 
  -7   3   4     2469.33     2880.07    129.04 o 
  -5   3   4      147.82      155.81      6.82 o 
  -3   3   4     2883.71     3472.84     71.26 o 
  -1   3   4      317.72      242.39      6.57 o 
   1   3   4      147.72      123.20      4.03 o 
   3   3   4     2216.27     2230.92     42.94 o 
   5   3   4      410.42      485.36     12.52 o 
   7   3   4      146.71      142.99      8.21 o 
   9   3   4       83.37       78.84      9.10 o 
  11   3   4      191.72      179.10     13.35 o 
  13   3   4        7.98       -9.09     11.89 o 
  15   3   4       14.84       36.33     22.71 o 
 -20   4   4      191.60      181.50     20.74 o 
 -18   4   4        5.43       11.53     11.59 o 
 -16   4   4      208.61      203.35     17.38 o 
 -14   4   4     1662.87     1606.22     45.15 o 
 -12   4   4     3735.29     3728.69     93.70 o 
 -10   4   4     4123.93     3908.26     96.94 o 
  -8   4   4     6461.76     6647.48    154.95 o 
  -6   4   4     1884.46     2002.13     50.51 o 
  -4   4   4    14480.27    14751.43    295.87 o 
  -2   4   4    11155.46    10805.70    218.11 o 
   0   4   4     2126.85     1792.15     40.28 o 
   2   4   4     3532.14     3522.15     52.26 o 
   4   4   4     4665.56     4460.79     70.23 o 
   6   4   4     2028.66     2036.62     33.90 o 
   8   4   4      786.67      713.70     35.81 o 
  10   4   4      490.81      525.07     21.22 o 
  12   4   4      873.44      894.33     38.07 o 
  14   4   4      609.58      639.35     47.91 o 
 -19   5   4     1127.26     1207.23     50.30 o 
 -17   5   4      115.36       91.31     14.01 o 
 -15   5   4      349.85      333.74     20.54 o 
 -13   5   4     1254.89     1040.52     37.67 o 
 -11   5   4    14564.06    14545.05    345.05 o 
  -9   5   4        5.77       10.18      6.67 o 
  -7   5   4     2967.14     3062.81     64.51 o 
  -5   5   4     3411.52     3295.86     68.86 o 
  -3   5   4     3878.74     3986.72     82.32 o 
  -1   5   4      327.06      365.74     10.41 o 
   1   5   4     3632.99     3490.53     85.98 o 
   3   5   4     3296.86     3237.17     56.18 o 
   5   5   4     2020.98     1889.36     41.94 o 
   7   5   4     1268.13     1211.51     44.03 o 
   9   5   4      547.08      504.75     25.86 o 
  11   5   4      474.13      401.51     23.94 o 
  13   5   4      408.11      403.87     39.97 o 
  15   5   4       13.37      -18.73     18.73 o 
 -18   6   4      144.43      101.61     16.00 o 
 -16   6   4      499.26      419.00     24.45 o 
 -14   6   4     1154.82     1059.04     33.41 o 
 -12   6   4     1991.16     1827.40     50.26 o 
 -10   6   4     5960.26     6067.47    194.70 o 
  -8   6   4     3622.55     3617.21     89.98 o 
  -6   6   4     3559.51     3614.01     75.80 o 
  -4   6   4    12579.58    12737.48    256.68 o 
  -2   6   4    18142.99    17986.65    324.79 o 
   0   6   4    10321.70    10712.60    195.60 o 
   2   6   4     4725.40     4427.18     83.47 o 
   4   6   4     4528.02     4473.67     93.88 o 
   6   6   4      982.20      910.84     69.60 o 
   8   6   4      820.20      827.67     34.71 o 
  10   6   4     1152.76     1159.47     45.64 o 
  12   6   4     1227.70     1187.95     63.13 o 
  14   6   4      571.86      544.09     48.26 o 
 -17   7   4      227.08      216.41     30.20 o 
 -15   7   4      100.40       67.65     13.68 o 
 -13   7   4      107.79       95.62      9.14 o 
 -11   7   4      332.39      301.22     12.94 o 
  -9   7   4     4257.07     4578.27    129.38 o 
  -7   7   4      737.76      647.80     21.85 o 
  -5   7   4      128.77      141.88     10.85 o 
  -3   7   4      172.32      213.34     11.19 o 
  -1   7   4     1437.50     1528.71     32.53 o 
   1   7   4      229.67      240.81      9.66 o 
   3   7   4       33.81       20.62      5.02 o 
   5   7   4      648.89      592.43     23.88 o 
   7   7   4      216.23      199.09     16.88 o 
   9   7   4        2.43        0.17     10.35 o 
  11   7   4        7.73       15.52     12.27 o 
  13   7   4      175.70      158.23     21.86 o 
 -18   8   4      177.32      176.81     20.24 o 
 -16   8   4       17.57       -4.64      9.80 o 
 -14   8   4       89.27       89.19     11.70 o 
 -12   8   4      374.54      389.14     24.46 o 
 -10   8   4      950.86      956.87     38.24 o 
  -8   8   4      681.69      692.26     32.30 o 
  -6   8   4     1378.11     1336.98     37.48 o 
  -4   8   4      139.65      116.34      9.23 o 
  -2   8   4        7.98       29.40      5.71 o 
   0   8   4      566.94      554.16     16.15 o 
   2   8   4      874.42      872.83     31.31 o 
   4   8   4       21.45       25.36      8.03 o 
   6   8   4      232.40      212.35     33.10 o 
   8   8   4        8.60       10.76     10.77 o 
  10   8   4       12.83       15.44     12.05 o 
  12   8   4       55.64       54.75     15.85 o 
 -17   9   4       10.48       10.48     12.96 o 
 -15   9   4      251.13      292.65     22.30 o 
 -13   9   4      583.03      638.78     31.35 o 
 -11   9   4     1450.51     1504.66     54.83 o 
  -9   9   4       48.20       21.10     18.17 o 
  -7   9   4     1569.50     1660.81     77.44 o 
  -5   9   4     1673.37     1557.08     43.54 o 
  -3   9   4     2626.00     2424.94     63.45 o 
  -1   9   4     3053.28     2937.18     59.30 o 
   1   9   4     2995.40     2939.46     59.52 o 
   3   9   4     2248.27     2171.22     63.02 o 
   5   9   4      306.81      321.23     22.85 o 
   7   9   4       49.28       64.58     14.63 o 
   9   9   4      193.97      187.61     24.35 o 
  11   9   4      550.67      547.31     32.05 o 
 -16  10   4      152.98      213.97     48.48 o 
 -14  10   4      444.81      445.79     28.09 o 
 -12  10   4      146.78      165.03     33.32 o 
 -10  10   4      263.32      279.59     21.55 o 
  -8  10   4        4.06       -8.49     10.31 o 
  -6  10   4      400.17      404.69     25.27 o 
  -4  10   4      913.60      946.30     31.15 o 
  -2  10   4      595.13      520.69     19.40 o 
   0  10   4        3.90       -6.90      6.90 o 
   2  10   4       20.07       17.58      9.06 o 
   4  10   4      696.60      709.39     34.96 o 
   6  10   4      112.04      101.17     16.75 o 
   8  10   4      107.02      109.36     19.25 o 
  10  10   4       31.16       41.25     16.21 o 
 -13  11   4      546.43      556.76     32.76 o 
 -11  11   4      421.77      439.18     27.93 o 
  -9  11   4      224.57      221.89     21.52 o 
  -7  11   4      164.89      142.88     23.56 o 
  -5  11   4      469.29      512.45     28.32 o 
  -3  11   4     1435.31     1438.71     43.49 o 
  -1  11   4      867.06      872.00     29.91 o 
   1  11   4      564.71      583.40     23.39 o 
   3  11   4      747.30      792.85     31.78 o 
   5  11   4      352.20      333.75     46.89 o 
   7  11   4       61.79       88.38     24.98 o 
   9  11   4      134.17      124.24     32.25 o 
 -12  12   4      402.82      383.12     31.91 o 
 -10  12   4      554.89      592.55     34.54 o 
  -8  12   4      291.14      335.01     25.13 o 
  -6  12   4      330.01      382.32     26.42 o 
  -4  12   4       99.54      110.14     17.12 o 
  -2  12   4      766.88      834.19     30.07 o 
   0  12   4       42.22       36.07      9.95 o 
   2  12   4      101.84      119.05     26.16 o 
   4  12   4      115.63      160.32     27.59 o 
   6  12   4      209.44      193.25     28.84 o 
   8  12   4      116.02       98.55     26.46 o 
 -11  13   4       57.14       71.32     18.99 o 
  -9  13   4        3.91       31.18     21.06 o 
  -7  13   4       49.56       42.06     16.20 o 
  -5  13   4       76.37       74.97     17.20 o 
  -3  13   4        2.49      -12.72     12.72 o 
  -1  13   4       21.31       27.37     12.68 o 
   1  13   4        6.61        5.20     11.74 o 
   3  13   4       35.26       47.95     17.25 o 
   5  13   4       84.96      115.59     27.48 o 
  -6  14   4      152.08      153.68     21.32 o 
  -4  14   4      124.23      136.23     25.09 o 
  -2  14   4      224.32      211.78     22.43 o 
   0  14   4        0.57       14.28     13.40 o 
   2  14   4        0.16       -4.54     15.20 o 
 -21   1   5      356.68      400.17     27.61 o 
 -19   1   5      556.73      632.42     32.38 o 
 -17   1   5     5893.01     6200.95    193.17 o 
 -15   1   5    11122.85    11448.10    411.47 o 
 -13   1   5     6231.92     6256.67    191.08 o 
 -11   1   5     6458.52     6475.01    171.63 o 
  -9   1   5    14484.86    15849.76    318.57 o 
  -7   1   5    12453.85    13734.05    272.35 o 
  -5   1   5    12197.00    12861.88    257.34 o 
  -3   1   5    18227.48    18813.71    593.03 o 
  -1   1   5    10955.29    11044.41    231.18 o 
   1   1   5    21481.70    21948.70    441.50 o 
   3   1   5    12430.71    12099.06    245.57 o 
   5   1   5     3352.60     3176.34     68.14 o 
   7   1   5     2611.01     2518.35     55.83 o 
   9   1   5     5262.68     5425.92    134.50 o 
  11   1   5     3183.65     3457.20    113.92 o 
  13   1   5      910.21      971.02     43.27 o 
  15   1   5      158.83      147.92     25.32 o 
 -20   2   5       10.03       -1.17     13.06 o 
 -18   2   5       80.66       78.84     14.33 o 
 -16   2   5     1428.88     1460.94    124.10 o 
 -14   2   5     7721.74     7627.39    326.20 o 
 -12   2   5       83.51       70.37      7.50 o 
 -10   2   5      315.19      392.92     14.65 o 
  -8   2   5     1266.11     1314.43     41.50 o 
  -6   2   5     1192.44     1366.45     40.89 o 
  -4   2   5     7556.67     7981.86    161.21 o 
  -2   2   5      207.25      198.99      5.58 o 
   0   2   5      515.65      509.25     12.25 o 
   2   2   5       30.88       58.97      4.86 o 
   4   2   5       91.04       83.07      6.18 o 
   6   2   5       36.56       45.28      5.93 o 
   8   2   5      654.82      617.34     45.23 o 
  10   2   5      707.79      720.94     26.21 o 
  12   2   5       27.76       48.62     13.76 o 
  14   2   5       58.85       82.13     17.12 o 
 -21   3   5        4.39      -11.81     11.81 o 
 -19   3   5      985.26      961.67     55.58 o 
 -17   3   5       80.29       70.67     13.04 o 
 -15   3   5      212.91      210.82     16.30 o 
 -13   3   5     2557.37     2511.29     79.00 o 
 -11   3   5      507.95      551.46     31.23 o 
  -9   3   5     2282.34     2452.72     74.94 o 
  -7   3   5     1738.00     1709.81     42.22 o 
  -5   3   5    16741.66    18368.92    421.51 o 
  -3   3   5     1258.16     1124.82     25.65 o 
  -1   3   5    10021.02    10307.88    170.75 o 
   1   3   5     1351.84     1258.56     25.77 o 
   3   3   5      129.67      144.24      5.99 o 
   5   3   5       22.26       31.53      5.16 o 
   7   3   5     1408.76     1317.18     32.21 o 
   9   3   5      342.77      372.75     30.99 o 
  11   3   5      672.88      689.11     51.95 o 
  13   3   5      302.16      288.51     33.84 o 
  15   3   5       67.13       70.06     24.98 o 
 -20   4   5      515.81      506.67     30.29 o 
 -18   4   5     2889.03     2871.21     97.50 o 
 -16   4   5      943.74      847.02     53.88 o 
 -14   4   5       60.16       60.42      8.51 o 
 -12   4   5    12747.70    12232.44    291.65 o 
 -10   4   5     4008.59     4068.50    121.68 o 
  -8   4   5     1926.27     1891.53     46.82 o 
  -6   4   5     1651.69     1790.51     38.77 o 
  -4   4   5    18028.34    19057.28    381.41 o 
  -2   4   5     4227.67     4138.20     85.78 o 
   0   4   5     5702.68     5465.64     79.81 o 
   2   4   5     2484.93     2254.94     44.60 o 
   4   4   5     3808.56     3756.32     64.68 o 
   6   4   5     1807.53     1706.86     31.65 o 
   8   4   5      334.87      326.43     17.08 o 
  10   4   5      525.95      506.20     26.74 o 
  12   4   5     1869.73     1812.12     96.40 o 
  14   4   5      401.38      388.99     39.63 o 
 -19   5   5        7.89       12.10     15.33 o 
 -17   5   5      707.37      637.03     31.07 o 
 -15   5   5      740.47      691.22     25.09 o 
 -13   5   5       18.84       13.31      7.16 o 
 -11   5   5       67.09       92.18      9.34 o 
  -9   5   5     5225.68     5253.97    155.06 o 
  -7   5   5     7785.69     8147.35    165.56 o 
  -5   5   5     1518.95     1434.35     32.00 o 
  -3   5   5    15234.36    15692.83    311.45 o 
  -1   5   5     6169.11     5506.38    102.26 o 
   1   5   5     6409.03     6086.85    112.72 o 
   3   5   5     2457.35     2380.44     46.89 o 
   5   5   5     1229.12     1182.56     28.45 o 
   7   5   5        8.15        7.77      9.39 o 
   9   5   5      887.59      822.99     34.92 o 
  11   5   5      940.73      972.62     90.15 o 
  13   5   5      243.20      291.80     34.97 o 
 -18   6   5        2.38       -2.15     12.32 o 
 -16   6   5      337.83      297.23     23.04 o 
 -14   6   5      603.98      527.67     21.19 o 
 -12   6   5     1351.74     1261.96     37.34 o 
 -10   6   5      653.29      600.90     21.47 o 
  -8   6   5       86.51       80.29      8.35 o 
  -6   6   5      863.55      844.86     20.99 o 
  -4   6   5     2111.36     2268.75     56.56 o 
  -2   6   5     6914.93     7534.53    154.65 o 
   0   6   5      113.53      128.39      6.89 o 
   2   6   5      436.61      489.73     13.76 o 
   4   6   5        6.81       12.65      6.11 o 
   6   6   5      166.90      177.17     15.90 o 
   8   6   5      324.22      293.46     28.33 o 
  10   6   5      340.65      323.63     22.49 o 
  12   6   5       19.47       13.72     13.79 o 
  14   6   5      203.67      190.86     34.18 o 
 -19   7   5      111.82      117.74     27.82 o 
 -17   7   5      303.68      242.10     20.59 o 
 -15   7   5      898.98      806.84     65.99 o 
 -13   7   5       21.20       13.63      7.88 o 
 -11   7   5      216.41      233.83     13.71 o 
  -9   7   5      238.85      250.52     13.56 o 
  -7   7   5     1132.71     1130.08     40.81 o 
  -5   7   5     3669.38     3540.96     86.30 o 
  -1   7   5     1063.10     1053.06     24.21 o 
   1   7   5     1650.29     1628.70     34.64 o 
   3   7   5     2426.04     2292.63     52.27 o 
   5   7   5       18.18        5.37     10.16 o 
   7   7   5      378.53      349.31     27.25 o 
   9   7   5      496.45      507.85     57.17 o 
  11   7   5      191.96      215.43     26.97 o 
  13   7   5        4.48        5.31     14.48 o 
 -18   8   5       32.22       28.21     20.04 o 
 -16   8   5      183.68      207.80     15.68 o 
 -14   8   5       91.30      101.02     10.10 o 
 -12   8   5       10.95        3.94      9.79 o 
 -10   8   5     3105.47     2957.16     94.07 o 
  -8   8   5      474.18      506.84     24.80 o 
  -6   8   5      388.83      385.33     16.22 o 
  -4   8   5      450.23      393.54     16.45 o 
  -2   8   5      150.43      150.56     11.20 o 
   0   8   5     2210.20     2273.88     46.90 o 
   2   8   5      212.45      205.04      9.97 o 
   4   8   5      241.00      228.11     20.83 o 
   6   8   5        4.41       -4.68     10.09 o 
   8   8   5       28.01       29.43     12.94 o 
  10   8   5      128.31      123.60     18.15 o 
  12   8   5       12.96       39.00     15.92 o 
 -17   9   5      257.49      262.84     22.11 o 
 -15   9   5       32.99       45.78     20.49 o 
 -13   9   5      963.61      908.23     38.59 o 
 -11   9   5      341.70      357.93     47.86 o 
  -9   9   5        4.67       18.40     10.48 o 
  -7   9   5      105.55      118.38     14.43 o 
  -5   9   5       23.69        9.09      7.95 o 
  -3   9   5      122.01      104.06     17.76 o 
  -1   9   5      619.80      578.45     19.86 o 
   1   9   5       75.20       80.01      8.17 o 
   3   9   5        3.12        1.50      7.34 o 
   5   9   5      342.72      322.46     23.13 o 
   7   9   5      407.12      373.01     25.76 o 
   9   9   5      150.40      145.65     19.61 o 
  11   9   5       12.13       14.07     15.84 o 
 -16  10   5      119.58       93.15     33.84 o 
 -14  10   5      322.35      365.52     86.41 o 
 -12  10   5      721.05      747.99     35.57 o 
 -10  10   5     1378.53     1392.53     52.72 o 
  -8  10   5       34.75       24.96     11.80 o 
  -6  10   5     1508.40     1552.34     56.77 o 
  -4  10   5     1041.91      954.86     31.48 o 
  -2  10   5     1524.64     1482.47     38.52 o 
   0  10   5     1020.50     1027.93     26.72 o 
   2  10   5      739.97      662.72     22.44 o 
   4  10   5     1548.19     1468.38     56.98 o 
   6  10   5      372.57      358.87     59.78 o 
   8  10   5      123.41      105.50     19.06 o 
  10  10   5      142.19      112.39     34.86 o 
 -13  11   5      139.14      139.96     19.70 o 
 -11  11   5      521.41      472.09     29.46 o 
  -9  11   5     3002.23     3154.07    103.56 o 
  -7  11   5     2074.00     2040.42     71.94 o 
  -5  11   5      532.90      529.36     29.32 o 
  -3  11   5      186.09      194.59     15.18 o 
  -1  11   5     1276.26     1277.54     35.76 o 
   1  11   5      109.15      127.34     12.23 o 
   3  11   5      922.61      940.18     35.61 o 
   5  11   5      570.09      550.56     31.80 o 
   7  11   5      162.80      155.48     21.67 o 
   9  11   5      315.76      246.27     26.24 o 
 -12  12   5       48.38       68.69     20.32 o 
 -10  12   5       90.17      111.42     18.38 o 
  -8  12   5      506.93      621.87     66.88 o 
  -6  12   5        5.09      -13.27     13.27 o 
  -4  12   5      360.45      393.53     27.01 o 
  -2  12   5      241.23      257.82     17.36 o 
   0  12   5       27.85       10.00      9.13 o 
   2  12   5       34.33       43.19     16.01 o 
   4  12   5        3.51      -13.74     17.83 o 
   6  12   5      131.72       96.51     24.52 o 
 -11  13   5        0.89      -14.27     14.27 o 
  -9  13   5        0.33       -0.13     15.21 o 
  -7  13   5      602.88      664.53     36.51 o 
  -5  13   5      273.44      316.42     25.67 o 
  -3  13   5        0.58       -3.01     21.52 o 
  -1  13   5       13.51        6.12     10.04 o 
   1  13   5      430.42      425.80     30.27 o 
   3  13   5       18.03       40.19     23.28 o 
   5  13   5        0.23       -8.17     17.03 o 
  -6  14   5     1276.08     1317.38     56.16 o 
  -4  14   5      207.61      260.01     27.08 o 
  -2  14   5        5.03       12.08     25.49 o 
   0  14   5      339.27      361.93     29.03 o 
   2  14   5       78.49       66.31     23.16 o 
 -20   0   6      995.27     1048.10     64.38 o 
 -18   0   6       11.68        7.15     16.58 o 
 -16   0   6     8252.52     8466.68    365.15 o 
 -14   0   6     2666.18     2417.30    112.75 o 
 -12   0   6     3965.62     4021.49    150.16 o 
 -10   0   6     9402.00     9115.89    261.60 o 
  -8   0   6    85572.13    95188.38   2201.11 o 
  -6   0   6    18221.41    19935.16    776.74 o 
  -4   0   6    17431.19    18954.50    740.06 o 
  -2   0   6    18745.59    19358.29    850.26 o 
   2   0   6     7776.42     7465.54    216.79 o 
   4   0   6     8924.00     8376.22    243.66 o 
   6   0   6    11098.87    11144.90    321.95 o 
   8   0   6     3645.79     3725.78    114.80 o 
  10   0   6     8296.56     8791.86    381.27 o 
  12   0   6      426.08      541.14     44.85 o 
  14   0   6      529.94      677.27     54.16 o 
 -21   1   6        4.15       25.06     14.36 o 
 -19   1   6      311.11      311.13     24.58 o 
 -17   1   6     2080.92     2170.11    119.96 o 
 -15   1   6      317.28      324.97     19.93 o 
 -13   1   6      118.06      105.16     11.26 o 
 -11   1   6      160.56      146.01      6.91 o 
  -9   1   6      223.41      186.93      6.48 o 
  -5   1   6        9.01       23.52      4.34 o 
  -3   1   6     5283.60     6159.40    144.61 o 
  -1   1   6     5989.26     6519.27    119.54 o 
   1   1   6       11.31        9.81      4.14 o 
   3   1   6        4.19        0.62      3.77 o 
   5   1   6      862.82      896.88     23.49 o 
   7   1   6      810.55      841.26     23.51 o 
   9   1   6     2357.37     2518.95     67.69 o 
  11   1   6      180.84      193.92     19.34 o 
  13   1   6       23.92       18.57     13.34 o 
 -20   2   6      318.62      333.38     24.16 o 
 -18   2   6     2927.60     2860.81     96.50 o 
 -16   2   6      179.04      214.08     16.94 o 
 -14   2   6     1030.86     1042.89     56.66 o 
 -12   2   6     1202.10     1207.81     34.06 o 
 -10   2   6    12248.23    13881.28    349.55 o 
  -8   2   6      790.58      609.97     17.76 o 
  -6   2   6     9343.13    10413.75    360.66 o 
  -4   2   6     3773.96     3437.63     71.28 o 
  -2   2   6      836.17      696.87     17.57 o 
   0   2   6     8497.65     8935.87    163.41 o 
   4   2   6     1853.70     1675.28     38.59 o 
   6   2   6     2024.01     1885.16     43.64 o 
   8   2   6     6153.65     6030.78    148.82 o 
  10   2   6       66.30       83.61     11.52 o 
  12   2   6      501.11      558.94     31.38 o 
  14   2   6      121.81      121.83     28.95 o 
 -21   3   6       23.54       20.80     14.32 o 
 -19   3   6        4.10        8.33     12.03 o 
 -17   3   6      551.49      567.61     28.42 o 
 -15   3   6      208.59      164.85     15.13 o 
 -13   3   6      863.83      862.58     42.09 o 
 -11   3   6     1982.86     2072.91     65.06 o 
  -9   3   6     3061.62     3170.23     75.88 o 
  -7   3   6     5327.46     6008.24    140.57 o 
  -5   3   6     6385.06     7061.07    163.67 o 
  -3   3   6      220.44      245.79      7.03 o 
  -1   3   6       25.70       45.11      3.87 o 
   1   3   6       33.51       56.78      4.67 o 
   3   3   6       60.94       41.85      6.28 o 
   5   3   6      391.89      383.65     13.78 o 
   7   3   6     4487.63     4547.78     97.24 o 
   9   3   6      271.25      264.46     15.57 o 
  11   3   6      834.63      863.88     44.62 o 
  13   3   6      258.02      311.22     36.90 o 
 -20   4   6     2038.86     1874.60     74.60 o 
 -18   4   6     1486.38     1432.94     55.39 o 
 -16   4   6     1201.67     1165.19     45.60 o 
 -14   4   6      529.74      459.86     23.74 o 
 -12   4   6     2987.47     3120.78     79.56 o 
 -10   4   6      302.44      219.26     14.59 o 
  -8   4   6     2212.51     2166.24     53.36 o 
  -6   4   6      483.48      311.76     10.04 o 
  -4   4   6     4419.60     4374.96    103.39 o 
  -2   4   6    10264.03    10318.23    209.24 o 
   0   4   6     3074.02     2733.97     44.29 o 
   2   4   6     3216.14     3078.30     50.00 o 
   4   4   6       10.97        6.63      3.90 o 
   6   4   6     4357.73     4092.81    136.31 o 
   8   4   6      281.43      299.88     19.98 o 
  10   4   6       26.83       39.46     12.83 o 
  12   4   6      158.27      166.11     30.54 o 
  14   4   6       61.11       84.82     29.07 o 
 -19   5   6     1377.31     1264.06     51.30 o 
 -17   5   6      641.10      599.03     30.43 o 
 -15   5   6      554.90      527.69     21.44 o 
 -13   5   6      305.13      253.17     14.00 o 
 -11   5   6     2654.49     2722.45     84.84 o 
  -9   5   6     3846.04     3975.79    118.64 o 
  -7   5   6     3729.30     3820.53     79.93 o 
  -5   5   6      745.08      718.58     18.11 o 
  -3   5   6     9718.54     9804.76    199.22 o 
  -1   5   6     1990.70     1862.20     42.01 o 
   1   5   6      218.06      194.13      8.67 o 
   3   5   6       21.18        8.75      4.04 o 
   5   5   6     6698.10     6312.32    117.11 o 
   7   5   6      887.92      768.11     47.46 o 
   9   5   6      320.25      307.54     21.98 o 
  11   5   6       30.10       43.21     14.17 o 
  13   5   6      281.79      288.40     35.42 o 
 -18   6   6     1052.76      958.76     41.91 o 
 -16   6   6     1539.94     1505.95     44.82 o 
 -14   6   6     3398.81     3183.59    100.33 o 
 -12   6   6      116.13      124.66     13.35 o 
 -10   6   6     3067.28     3088.55     78.50 o 
  -8   6   6     4631.10     4611.85    112.61 o 
  -6   6   6     4920.44     4663.97    111.10 o 
  -4   6   6     4041.09     3659.41     88.31 o 
  -2   6   6     4996.31     4849.73    101.80 o 
   0   6   6     3918.14     3676.22     74.30 o 
   2   6   6     1978.12     1876.51     43.59 o 
   4   6   6     6102.43     6011.01    144.21 o 
   6   6   6      237.68      213.95     21.57 o 
   8   6   6      692.55      697.66     45.93 o 
  10   6   6      128.21      135.86     22.65 o 
  12   6   6       16.27        2.31     14.40 o 
 -19   7   6       13.76       11.64     12.97 o 
 -17   7   6        9.18        6.20     17.60 o 
 -15   7   6       11.70       16.19      8.49 o 
 -13   7   6      229.36      204.65     12.36 o 
 -11   7   6     1950.32     1870.65     51.54 o 
  -9   7   6      171.87      209.22     15.63 o 
  -7   7   6        3.38       -3.39      5.14 o 
  -5   7   6     1128.17     1076.19     30.77 o 
  -3   7   6       92.31      106.45      7.82 o 
  -1   7   6      336.10      374.17     14.97 o 
   1   7   6       14.51       19.52      8.14 o 
   3   7   6     1856.20     1868.66     44.52 o 
   5   7   6      677.27      577.09     50.98 o 
   7   7   6        9.75       -3.22     17.88 o 
   9   7   6       99.07       82.53     20.10 o 
  11   7   6       45.06       49.63     15.32 o 
 -18   8   6       23.17       19.30     19.42 o 
 -16   8   6       14.24        8.66      8.95 o 
 -14   8   6       21.26       11.16      8.66 o 
 -12   8   6     1954.85     1877.05     64.90 o 
 -10   8   6      294.47      329.25     28.61 o 
  -8   8   6      210.87      246.26     17.56 o 
  -6   8   6       14.22        2.57      7.43 o 
  -4   8   6       28.48       22.14      7.41 o 
  -2   8   6      126.98      114.83      8.76 o 
   0   8   6      247.00      302.62     12.00 o 
   2   8   6       21.47       17.91      7.78 o 
   4   8   6      309.20      313.98     22.02 o 
   6   8   6      494.07      485.20     41.73 o 
   8   8   6      173.35      184.88     20.23 o 
  10   8   6      137.53      120.79     19.53 o 
 -17   9   6      513.67      507.52     30.23 o 
 -15   9   6      109.93      148.57     17.45 o 
 -13   9   6        4.03       -0.33     11.80 o 
 -11   9   6     2292.46     2297.84     77.64 o 
  -9   9   6       12.50       20.41     10.99 o 
  -7   9   6     4118.07     4309.36    132.29 o 
  -5   9   6     1418.50     1442.50     49.31 o 
  -3   9   6     1025.02      938.89     30.10 o 
  -1   9   6       10.38        4.95      5.84 o 
   1   9   6     2786.64     2771.71     63.54 o 
   3   9   6       43.21       31.61     10.88 o 
   5   9   6     1555.04     1496.26     57.30 o 
   7   9   6      719.29      685.84     35.55 o 
   9   9   6      119.45      156.23     24.92 o 
 -16  10   6       17.40       31.62     15.04 o 
 -14  10   6      216.54      192.76     20.34 o 
 -12  10   6      263.79      305.74     22.65 o 
 -10  10   6     1814.81     1728.85     62.91 o 
  -8  10   6      341.10      351.93     23.24 o 
  -6  10   6        2.74        7.18     11.35 o 
  -4  10   6      244.27      243.27     15.13 o 
  -2  10   6     1237.46     1239.92     47.28 o 
   0  10   6      233.17      228.97     14.26 o 
   2  10   6        6.52       -1.43      9.29 o 
   4  10   6      240.88      266.85     35.03 o 
   6  10   6      172.38      202.39     22.29 o 
   8  10   6      413.37      414.38     30.16 o 
 -15  11   6       40.04       14.65     20.10 o 
 -13  11   6      288.69      306.92     27.76 o 
 -11  11   6      251.77      276.13     22.68 o 
  -9  11   6     3769.35     3924.77    125.38 o 
  -7  11   6       91.68       74.03     16.70 o 
  -5  11   6     1001.16      995.02     43.10 o 
  -3  11   6      420.70      408.34     23.38 o 
  -1  11   6     1458.94     1511.06     43.35 o 
   1  11   6      336.90      335.08     17.48 o 
   3  11   6      600.05      661.22     30.09 o 
   5  11   6      413.29      426.90     29.23 o 
   7  11   6      829.51      727.39     40.03 o 
 -12  12   6      210.16      228.62     23.86 o 
 -10  12   6       30.55       35.46     15.35 o 
  -8  12   6      177.93      206.58     25.21 o 
  -6  12   6      453.45      420.78     28.88 o 
  -4  12   6      273.22      271.31     22.87 o 
  -2  12   6      159.15      161.79     15.18 o 
   0  12   6      920.48      929.31     35.53 o 
   2  12   6      540.32      550.12     33.76 o 
   4  12   6       89.03      120.69     27.36 o 
   6  12   6      108.03       74.64     20.02 o 
  -9  13   6        6.07        6.33     14.86 o 
  -7  13   6      507.87      560.57     34.19 o 
  -5  13   6       45.63       29.56     17.54 o 
  -3  13   6      312.19      338.92     36.62 o 
  -1  13   6       43.32       34.51     12.27 o 
   1  13   6      357.04      345.59     28.15 o 
   3  13   6        1.83      -13.97     19.07 o 
  -6  14   6      154.65      165.56     30.83 o 
  -4  14   6       58.00       61.46     19.98 o 
  -2  14   6       33.12       35.92     23.79 o 
   0  14   6       22.37       35.08     21.80 o 
 -21   1   7      384.68      393.36     35.94 o 
 -19   1   7       48.88       45.39     13.11 o 
 -17   1   7       11.13       20.18     10.16 o 
 -15   1   7     1734.98     1682.24     61.20 o 
 -13   1   7     5396.39     5401.83    145.80 o 
 -11   1   7     4681.15     4608.21    108.95 o 
  -9   1   7     3937.60     3896.98     79.99 o 
  -7   1   7     9778.38    10107.16    203.22 o 
  -5   1   7     6999.08     6623.52    236.73 o 
  -3   1   7     5785.92     5535.62    164.96 o 
  -1   1   7     1497.71     1081.08     26.08 o 
   1   1   7      682.87      451.27     14.23 o 
   3   1   7     3699.39     3439.64     74.08 o 
   5   1   7     2215.73     2099.53     48.23 o 
   7   1   7       35.24       22.07      8.08 o 
   9   1   7        8.78        3.13      9.15 o 
  11   1   7      612.76      683.35     39.68 o 
  13   1   7      439.24      493.23     32.99 o 
 -20   2   7       18.32        2.02     22.31 o 
 -18   2   7      976.37      873.94     38.29 o 
 -16   2   7      953.35      857.30     44.96 o 
 -14   2   7      445.79      365.72     20.05 o 
 -12   2   7       78.78      101.43      8.05 o 
 -10   2   7       27.75       42.59      5.60 o 
  -8   2   7      194.99      224.53     11.91 o 
  -6   2   7      500.47      554.65     14.89 o 
  -4   2   7      541.66      533.48     12.98 o 
  -2   2   7     8688.37     9741.02    177.35 o 
   0   2   7     5660.01     6035.41    111.97 o 
   2   2   7        1.52        3.52      4.60 o 
   4   2   7        3.50        5.97      5.16 o 
   6   2   7     6504.01     6218.21    130.65 o 
   8   2   7      978.04      993.65     32.68 o 
  10   2   7      121.04      142.86     13.87 o 
  12   2   7       22.58       23.28     22.03 o 
 -21   3   7      319.57      382.12     27.24 o 
 -19   3   7      632.73      618.97     46.15 o 
 -17   3   7      715.70      658.84     31.06 o 
 -15   3   7       11.30       21.22      9.68 o 
 -13   3   7     1423.36     1501.63     41.75 o 
 -11   3   7     4874.78     5094.87    149.86 o 
  -9   3   7     2586.59     2644.49     64.53 o 
  -5   3   7     1008.11      951.40     26.02 o 
  -3   3   7      240.60      355.08      9.16 o 
  -1   3   7      668.58      582.31     11.98 o 
   1   3   7     6648.83     6861.73    127.20 o 
   3   3   7     2568.73     2423.66     54.04 o 
   5   3   7     1658.77     1472.69     35.93 o 
   7   3   7      963.52     1002.85     32.45 o 
   9   3   7       66.80       73.03     14.37 o 
  11   3   7       41.69       20.44     20.32 o 
  13   3   7      587.56      705.21     54.27 o 
 -20   4   7      142.15      140.53     18.95 o 
 -18   4   7       91.81       77.57     14.11 o 
 -16   4   7      451.61      452.59     24.47 o 
 -14   4   7      426.50      417.13     18.20 o 
 -12   4   7     1224.80     1289.31     44.19 o 
 -10   4   7     2871.95     2729.66     83.12 o 
  -8   4   7     1453.97     1329.76     34.83 o 
  -6   4   7     1968.67     1807.18     39.73 o 
  -4   4   7      366.41      479.57     15.79 o 
  -2   4   7     4061.27     3731.61     64.53 o 
   0   4   7     2189.62     1891.51     37.22 o 
   2   4   7      150.74      111.19      5.80 o 
   4   4   7      721.49      704.49     30.87 o 
   6   4   7     3396.85     3425.35     86.58 o 
   8   4   7      237.34      226.28     18.49 o 
  10   4   7      325.21      321.27     23.47 o 
  12   4   7       17.87       34.18     22.59 o 
 -19   5   7      763.01      683.27     34.76 o 
 -17   5   7     1339.20     1183.01     47.18 o 
 -15   5   7     5498.98     5449.53    196.75 o 
 -13   5   7     3778.01     3782.55    115.97 o 
 -11   5   7     4931.27     4836.33    144.05 o 
  -9   5   7     3024.06     2882.41     87.72 o 
  -7   5   7     4550.16     4503.62     93.73 o 
  -5   5   7     3292.50     3192.45     80.52 o 
  -3   5   7    14523.90    14402.84    290.65 o 
  -1   5   7     4206.88     4069.99     86.42 o 
   1   5   7     3701.93     3416.77     60.31 o 
   3   5   7    12972.46    12362.13    225.33 o 
   5   5   7     6074.68     5977.08    111.24 o 
   7   5   7     1947.25     2002.43     69.40 o 
   9   5   7      581.62      605.38     78.34 o 
  11   5   7      658.20      654.14     47.40 o 
 -20   6   7      419.23      368.72     26.17 o 
 -18   6   7       80.40       57.47     13.96 o 
 -16   6   7        9.09       -8.23      8.51 o 
 -14   6   7     1073.40     1027.45     33.16 o 
 -12   6   7     1102.37     1082.49     40.26 o 
 -10   6   7      427.16      529.39     19.23 o 
  -8   6   7      598.58      721.94     22.62 o 
  -6   6   7      602.21      664.42     27.69 o 
  -4   6   7      100.60       68.14      7.23 o 
  -2   6   7       72.59       57.21      6.74 o 
   0   6   7     2016.38     2012.54     46.31 o 
   2   6   7      527.02      532.66     17.65 o 
   4   6   7     5574.35     5582.91    135.25 o 
   6   6   7      123.36       90.21     15.56 o 
   8   6   7        2.07      -11.92     11.92 o 
  10   6   7       59.99       46.72     15.77 o 
  12   6   7       35.49       79.39     21.74 o 
 -19   7   7      371.60      331.92     28.39 o 
 -17   7   7      193.95      185.98     14.79 o 
 -15   7   7      518.02      447.00     30.02 o 
 -13   7   7     2464.89     2232.69     74.71 o 
 -11   7   7      365.60      369.73     21.87 o 
  -9   7   7      979.02     1062.01     51.09 o 
  -7   7   7     2539.74     2534.50     64.12 o 
  -5   7   7     8277.67     8198.46    192.20 o 
  -3   7   7      905.71      822.85     22.76 o 
  -1   7   7     1495.96     1456.88     35.86 o 
   1   7   7     1939.93     1771.21     42.64 o 
   3   7   7      948.31      920.23     42.66 o 
   5   7   7     1883.40     1766.68    136.36 o 
   7   7   7      182.84      141.64     21.57 o 
   9   7   7      150.55      141.05     19.99 o 
  11   7   7      119.48      110.15     33.89 o 
 -18   8   7      126.46      117.35     17.66 o 
 -16   8   7      282.28      251.09     16.80 o 
 -14   8   7      294.10      302.98     17.23 o 
 -12   8   7     1251.57     1231.19     47.49 o 
 -10   8   7      393.59      399.81     23.39 o 
  -8   8   7       27.01       30.67     11.52 o 
  -6   8   7     1171.47     1234.85     35.65 o 
  -4   8   7      312.51      288.39     14.34 o 
  -2   8   7      258.74      264.01     12.81 o 
   0   8   7      141.44      139.15      9.99 o 
   2   8   7     6608.80     6407.12    207.08 o 
   4   8   7     1241.27     1186.18     48.61 o 
   6   8   7      204.86      229.80     21.32 o 
   8   8   7        5.79        3.96     13.96 o 
  10   8   7      164.41      221.31     29.75 o 
 -17   9   7        1.38       12.97     14.03 o 
 -15   9   7      141.17      119.17     25.21 o 
 -13   9   7       36.62       18.30     12.96 o 
 -11   9   7      356.65      380.88     34.69 o 
  -9   9   7       60.47       56.71     12.50 o 
  -7   9   7      828.58      770.38     36.50 o 
  -5   9   7       22.81        6.99      7.20 o 
  -3   9   7      218.97      221.16     13.64 o 
  -1   9   7        5.40       -6.99      6.99 o 
   1   9   7      110.12       98.78     10.29 o 
   3   9   7       72.80       56.75     12.19 o 
   5   9   7       72.64       73.78     16.94 o 
   7   9   7       62.97       49.14     16.06 o 
   9   9   7       50.58       33.83     16.74 o 
 -16  10   7      477.13      542.49     31.75 o 
 -14  10   7      749.67      757.39     37.05 o 
 -12  10   7      500.06      531.51     57.51 o 
 -10  10   7     2205.39     2234.12     77.54 o 
  -8  10   7     2144.66     2092.39     72.58 o 
  -6  10   7     1623.17     1508.48     55.48 o 
  -4  10   7     2196.94     2180.18     59.60 o 
  -2  10   7     1486.67     1455.76     38.19 o 
   0  10   7     2937.85     3040.04     78.12 o 
   2  10   7      233.80      231.63     40.68 o 
   4  10   7      565.20      521.32     31.60 o 
   6  10   7      815.59      712.96     38.65 o 
   8  10   7      481.65      478.32     33.61 o 
 -13  11   7      204.94      225.57     22.07 o 
 -11  11   7      143.61      139.16     18.99 o 
  -9  11   7      681.20      670.27     35.12 o 
  -7  11   7       13.95       11.18     14.21 o 
  -5  11   7      988.27     1016.73     44.11 o 
  -3  11   7      808.27      893.67     33.61 o 
  -1  11   7        4.47       -1.49      8.79 o 
   1  11   7      111.15       96.95     15.11 o 
   3  11   7       92.22      102.99     20.32 o 
   5  11   7      254.00      278.42     26.13 o 
   7  11   7        1.58        0.02     16.97 o 
 -12  12   7      353.45      381.52     28.32 o 
 -10  12   7      200.13      183.72     24.75 o 
  -8  12   7      496.97      492.66     31.30 o 
  -6  12   7       54.45       66.63     16.49 o 
  -4  12   7       28.82       18.82     16.46 o 
  -2  12   7      172.00      169.96     15.62 o 
   0  12   7      121.58       91.98     14.44 o 
   2  12   7       27.44       29.66     14.09 o 
   4  12   7      133.52      137.86     22.20 o 
  -9  13   7      270.81      219.54     23.44 o 
  -7  13   7       58.40       53.85     39.97 o 
  -5  13   7       40.91       55.53     17.46 o 
  -3  13   7       42.00       34.47     12.50 o 
  -1  13   7       93.46       62.75     13.84 o 
   1  13   7       46.68       33.50     17.38 o 
 -20   0   8       84.25       69.60     20.32 o 
 -18   0   8     1805.11     1662.25     86.52 o 
 -16   0   8     3159.67     3099.46    143.40 o 
 -14   0   8     5018.47     5363.81    235.14 o 
 -12   0   8     5867.18     5819.62    170.24 o 
 -10   0   8     6196.80     5738.61    228.56 o 
  -8   0   8     8577.60     9038.24    212.13 o 
  -6   0   8    13853.84    13927.91    547.38 o 
  -4   0   8    11114.78    12097.05    477.44 o 
  -2   0   8    21750.63    23185.34    539.95 o 
   0   0   8    12818.97    12162.75    374.35 o 
   2   0   8     5719.87     5217.59    251.04 o 
   4   0   8      873.17      785.77     32.23 o 
   6   0   8       68.65       69.31     12.88 o 
   8   0   8      397.27      383.38     23.55 o 
  10   0   8      955.47     1116.57     68.12 o 
  12   0   8      765.89      889.48     62.33 o 
 -21   1   8      163.54      143.93     28.44 o 
 -19   1   8      153.52      164.77     17.57 o 
 -17   1   8       90.46       73.74     12.48 o 
 -15   1   8       73.40       76.78     11.30 o 
 -13   1   8      588.84      637.42     21.21 o 
 -11   1   8      497.85      515.37     17.53 o 
  -9   1   8      291.79      269.21     18.73 o 
  -7   1   8      194.55      196.62      8.41 o 
  -5   1   8       64.57       71.88     17.94 o 
  -3   1   8     4161.79     4889.95    101.24 o 
  -1   1   8     5426.04     6018.46    125.33 o 
   1   1   8      394.39      337.75     12.78 o 
   3   1   8      150.52      158.57      9.57 o 
   5   1   8     1662.99     1617.58     39.63 o 
   7   1   8     5394.14     5497.52    117.27 o 
   9   1   8       31.22       58.62     18.42 o 
  11   1   8       29.40       58.03     15.84 o 
 -20   2   8      496.77      478.08     34.97 o 
 -18   2   8      404.23      320.22     27.19 o 
 -16   2   8     1477.48     1459.64     53.79 o 
 -14   2   8     1066.84      986.96     30.04 o 
 -12   2   8      777.74      696.44     26.50 o 
 -10   2   8     1108.36     1108.55     30.15 o 
  -8   2   8     2859.97     2727.64     80.56 o 
  -6   2   8     5376.92     5554.24    114.03 o 
  -4   2   8     2984.43     2875.13     96.97 o 
  -2   2   8      403.46      322.59     10.02 o 
   0   2   8     4286.39     4241.57     90.20 o 
   2   2   8     1455.31     1442.65     35.14 o 
   4   2   8       47.95       28.90     11.26 o 
   6   2   8      106.77      107.67     14.33 o 
   8   2   8      289.74      312.36     17.74 o 
  10   2   8      393.84      485.50     43.83 o 
  12   2   8      146.15      189.95     32.81 o 
 -21   3   8      217.40      222.70     36.22 o 
 -19   3   8       18.33       -0.27     10.78 o 
 -17   3   8      102.48       74.90     14.31 o 
 -15   3   8      326.05      315.43     23.05 o 
 -13   3   8      214.01      259.02     15.71 o 
 -11   3   8       41.87       43.33     14.93 o 
  -9   3   8      644.95      629.85     19.48 o 
  -7   3   8     1300.77     1133.40     37.29 o 
  -5   3   8     2751.99     2871.36     54.74 o 
  -3   3   8      575.36      526.54     14.35 o 
  -1   3   8     3776.01     3785.83     72.28 o 
   1   3   8       32.14       35.61      7.98 o 
   3   3   8      842.32      775.78     22.27 o 
   5   3   8     1911.04     1905.47     61.20 o 
   7   3   8      331.41      347.71     22.78 o 
   9   3   8      219.18      208.43     22.54 o 
  11   3   8      221.03      236.39     32.93 o 
 -20   4   8       68.31       86.63     24.58 o 
 -18   4   8      651.60      640.44     32.07 o 
 -16   4   8     1146.24     1058.51     42.58 o 
 -14   4   8     1505.97     1533.41     43.81 o 
 -12   4   8     1093.35     1078.48     38.05 o 
 -10   4   8     1509.53     1452.25     47.58 o 
  -8   4   8     3891.82     3850.59     92.64 o 
  -6   4   8      484.00      375.46     14.14 o 
  -4   4   8       55.67       36.65      5.66 o 
  -2   4   8     1819.07     1670.09     31.39 o 
   0   4   8     1316.38     1167.57     23.41 o 
   2   4   8     1384.35     1316.16     28.59 o 
   4   4   8     1038.47     1010.94     32.57 o 
   6   4   8      289.62      324.63     22.14 o 
   8   4   8      766.71      820.32     55.35 o 
  10   4   8      869.24      942.27     42.29 o 
  12   4   8      303.06      339.83     42.01 o 
 -19   5   8      110.44       87.73     18.68 o 
 -17   5   8      186.59      186.81     18.18 o 
 -15   5   8      423.56      470.05     27.29 o 
 -13   5   8      982.47      918.82     35.35 o 
 -11   5   8      979.04      970.86     35.21 o 
  -9   5   8     1544.39     1457.13     33.90 o 
  -7   5   8     1884.73     1967.62     43.69 o 
  -5   5   8      680.49      575.44     18.82 o 
  -3   5   8     1008.12      955.82     24.69 o 
  -1   5   8     1493.57     1381.69     27.14 o 
   1   5   8     3610.41     3534.94     62.63 o 
   3   5   8     1533.53     1471.75     31.70 o 
   5   5   8      129.37      113.82     15.94 o 
   7   5   8      252.95      239.45     20.64 o 
   9   5   8     1168.44     1217.24     83.68 o 
  11   5   8       19.12       10.28     15.63 o 
 -20   6   8      335.72      303.71     24.07 o 
 -18   6   8      505.60      421.60     26.21 o 
 -16   6   8     1913.23     1904.74     60.52 o 
 -14   6   8     3421.08     3469.39    108.47 o 
 -12   6   8     2181.27     2173.99     58.25 o 
 -10   6   8     3233.12     3181.20    104.46 o 
  -8   6   8     1879.12     1750.11     46.19 o 
  -6   6   8     1906.18     1839.62     47.97 o 
  -4   6   8     1629.32     1605.18     42.88 o 
  -2   6   8     3737.74     3456.31     75.15 o 
   0   6   8     4489.60     4226.95     90.61 o 
   2   6   8     4209.85     3813.69     87.61 o 
   4   6   8     2026.38     1964.47     53.64 o 
   6   6   8      716.23      678.19     33.60 o 
   8   6   8      610.57      638.40     34.32 o 
  10   6   8     1018.96     1106.31     48.62 o 
 -19   7   8       94.35      103.03     17.35 o 
 -17   7   8      230.78      255.16     40.87 o 
 -15   7   8       29.15       19.07      9.52 o 
 -13   7   8        3.70      -10.63     10.63 o 
 -11   7   8      144.79      130.67     14.07 o 
  -9   7   8       97.31       68.35     11.20 o 
  -7   7   8      279.55      255.24     12.88 o 
  -5   7   8        9.98       12.16      6.52 o 
  -3   7   8       89.46       64.95      7.46 o 
  -1   7   8       77.78       74.73     11.43 o 
   1   7   8      594.40      556.33     25.59 o 
   3   7   8     1291.54     1347.92     46.58 o 
   5   7   8       42.69       21.89     13.18 o 
   7   7   8       16.42       26.92     14.69 o 
   9   7   8        1.40        6.76     15.47 o 
 -18   8   8      277.52      236.73     21.88 o 
 -16   8   8      392.88      362.41     19.55 o 
 -14   8   8      100.47       77.45     15.00 o 
 -12   8   8      412.51      362.98     23.14 o 
 -10   8   8        3.90        4.79      9.72 o 
  -8   8   8      258.90      294.35     18.56 o 
  -6   8   8      784.50      826.11     26.67 o 
  -4   8   8      341.74      315.66     16.38 o 
  -2   8   8       56.01       42.74      7.73 o 
   0   8   8     1866.56     1924.90     56.78 o 
   2   8   8     1741.99     1624.45     56.75 o 
   4   8   8      113.67      116.33     17.73 o 
   6   8   8       73.77       61.56     16.03 o 
   8   8   8       66.66       70.64     17.57 o 
 -17   9   8      415.14      507.73     70.79 o 
 -15   9   8     1496.69     1631.54     49.96 o 
 -13   9   8     1271.32     1265.91     50.10 o 
 -11   9   8      134.57      182.45     30.20 o 
  -9   9   8      499.60      509.73     27.25 o 
  -7   9   8      661.74      703.25     67.56 o 
  -5   9   8      679.05      653.26     24.23 o 
  -3   9   8      806.38      901.48     26.45 o 
  -1   9   8     1658.49     1675.32     42.33 o 
   1   9   8     3356.21     3385.97     76.71 o 
   3   9   8      535.85      490.34     41.90 o 
   5   9   8      316.70      348.93     26.90 o 
   7   9   8      143.24      160.89     21.54 o 
 -16  10   8       70.04       80.88     17.93 o 
 -14  10   8      190.93      198.26     20.95 o 
 -12  10   8       94.36      125.01     17.54 o 
 -10  10   8     1278.95     1251.35     50.17 o 
  -8  10   8     1095.62     1054.13     43.44 o 
  -6  10   8      347.99      321.87     22.04 o 
  -4  10   8       19.63       22.14      9.20 o 
  -2  10   8     1275.44     1309.87     46.22 o 
   0  10   8      231.50      259.33     15.14 o 
   2  10   8      171.60      186.47     17.83 o 
   4  10   8      148.51      138.55     20.32 o 
   6  10   8        2.24        4.24     16.93 o 
 -13  11   8      569.81      654.28     35.87 o 
 -11  11   8      724.21      782.81     39.19 o 
  -9  11   8      893.04      915.37     42.51 o 
  -7  11   8      754.26      771.52     37.55 o 
  -5  11   8      297.45      313.13     23.07 o 
  -3  11   8      987.65      947.46     33.12 o 
  -1  11   8     2543.26     2583.16     72.03 o 
   1  11   8      994.57      961.18     38.26 o 
   3  11   8      435.69      406.04     35.14 o 
   5  11   8       82.34       67.88     18.52 o 
 -12  12   8      199.02      206.00     23.56 o 
 -10  12   8      294.38      286.49     42.75 o 
  -8  12   8      620.87      520.35     32.63 o 
  -6  12   8       58.80       39.19     19.19 o 
  -4  12   8      181.47      177.05     16.18 o 
  -2  12   8        8.61       -2.10     10.17 o 
   0  12   8       42.30       35.65     17.40 o 
   2  12   8       25.51        7.95     13.81 o 
  -9  13   8      166.85      132.54     20.82 o 
  -7  13   8       60.75       33.56     22.65 o 
  -5  13   8      158.30      172.68     22.18 o 
  -3  13   8      105.73       93.31     15.10 o 
  -1  13   8        4.77        3.77     15.55 o 
 -21   1   9      722.53      739.99     43.37 o 
 -19   1   9      569.35      508.08     28.38 o 
 -17   1   9     1789.68     1661.71     60.17 o 
 -15   1   9     2195.77     2113.29     72.01 o 
 -13   1   9     2879.35     2870.63     87.97 o 
 -11   1   9     5379.65     5549.18    113.18 o 
  -9   1   9     8112.39     8419.75    170.60 o 
  -7   1   9     4558.70     4760.00     98.96 o 
  -5   1   9     5286.15     5668.61    162.98 o 
  -3   1   9     6283.14     6213.76    168.32 o 
  -1   1   9     5027.29     4898.80    106.07 o 
   1   1   9     3148.75     2950.44     69.36 o 
   3   1   9     2288.31     2235.67     66.91 o 
   5   1   9     1159.71     1115.64     30.52 o 
   7   1   9     1209.49     1184.29     32.77 o 
   9   1   9      556.39      618.31     34.10 o 
  11   1   9      101.33      127.39     28.27 o 
 -20   2   9      395.47      372.41     25.47 o 
 -18   2   9       20.17       29.86     12.20 o 
 -16   2   9       96.25       69.56     12.07 o 
 -14   2   9        2.32        2.93      5.86 o 
 -12   2   9        7.19        9.61      7.55 o 
 -10   2   9       69.52       51.46      8.63 o 
  -8   2   9      366.54      327.94     11.59 o 
  -6   2   9        0.26       -1.54      3.81 o 
  -4   2   9       14.02        1.46      4.31 o 
  -2   2   9      184.70      210.64     12.31 o 
   0   2   9      307.31      359.03     17.72 o 
   2   2   9      386.78      383.73     15.05 o 
   4   2   9      127.71      106.51      9.82 o 
   6   2   9      342.31      353.31     16.00 o 
   8   2   9      254.39      261.58     21.89 o 
  10   2   9        5.89        5.68     22.37 o 
 -21   3   9       61.34       50.35     15.61 o 
 -19   3   9     1465.05     1468.24     57.07 o 
 -17   3   9      229.26      251.39     19.09 o 
 -15   3   9      462.04      461.46     19.43 o 
 -13   3   9      729.88      636.40     25.93 o 
 -11   3   9     1613.34     1501.84     49.58 o 
  -9   3   9      346.29      315.65     22.82 o 
  -7   3   9      309.60      292.38     15.68 o 
  -5   3   9     1551.83     1468.21     30.35 o 
  -3   3   9     4749.85     4413.59     76.35 o 
  -1   3   9     1212.11     1086.47     28.00 o 
   1   3   9       70.68       51.28     10.28 o 
   3   3   9       40.18       24.42      9.22 o 
   5   3   9      798.09      773.44     33.40 o 
   7   3   9      753.40      804.66     37.38 o 
   9   3   9      168.51      174.52     19.81 o 
  11   3   9       23.33        2.27     22.25 o 
 -20   4   9      989.69      970.87     43.30 o 
 -18   4   9        1.55       -6.86     10.73 o 
 -16   4   9      387.65      360.91     21.97 o 
 -14   4   9      599.43      654.91     27.91 o 
 -12   4   9     1809.89     1796.21     58.36 o 
 -10   4   9     1279.03     1249.41     34.32 o 
  -8   4   9     4664.60     4505.41     94.34 o 
  -6   4   9     2939.71     2923.03     71.93 o 
  -4   4   9     1467.67     1385.82     26.98 o 
  -2   4   9      509.45      450.00     17.10 o 
   0   4   9     2754.92     2560.39     50.88 o 
   2   4   9     1645.60     1447.05     31.43 o 
   4   4   9      306.82      282.68     16.86 o 
   6   4   9        1.96       -7.05     11.55 o 
   8   4   9      590.60      605.70     32.64 o 
  10   4   9        4.01       16.42     15.58 o 
 -19   5   9      898.95      880.37     40.34 o 
 -17   5   9     2680.10     2605.83     89.36 o 
 -15   5   9      910.02      877.16     30.03 o 
 -13   5   9     2521.58     2520.35     79.96 o 
 -11   5   9     2540.05     2665.99     82.93 o 
  -9   5   9     3596.23     3435.00     84.23 o 
  -7   5   9     3556.05     3340.73     81.93 o 
  -5   5   9     1897.78     1657.76     43.75 o 
  -3   5   9     2144.75     1970.63     45.29 o 
  -1   5   9     5741.41     5265.28     90.78 o 
   1   5   9     1203.26     1090.86     30.96 o 
   3   5   9      756.36      728.09     18.92 o 
   5   5   9      649.28      656.49     32.92 o 
   7   5   9      876.83      856.44     42.86 o 
   9   5   9      390.03      441.59     29.75 o 
 -20   6   9        6.13       -2.05     15.67 o 
 -18   6   9      829.71      845.32     39.11 o 
 -16   6   9       95.11      103.51     12.58 o 
 -14   6   9      136.79      114.45     19.76 o 
 -12   6   9       79.43       64.45     11.41 o 
 -10   6   9     1444.72     1427.55     49.58 o 
  -8   6   9      118.50      121.73      9.31 o 
  -6   6   9      176.95      206.30     12.18 o 
  -4   6   9      685.19      658.39     19.83 o 
  -2   6   9      957.99      854.13     24.17 o 
   0   6   9       10.69        5.03      5.97 o 
   2   6   9       11.21        6.97     11.09 o 
   4   6   9       13.52       19.68      6.02 o 
   6   6   9      323.71      291.25     23.66 o 
   8   6   9       17.06       10.25     14.70 o 
  10   6   9      123.36      119.45     20.81 o 
 -19   7   9      337.15      243.66     31.45 o 
 -17   7   9      282.66      240.96     21.24 o 
 -15   7   9     1707.14     1820.55     64.92 o 
 -13   7   9      571.63      505.01     29.69 o 
 -11   7   9      675.99      643.72     29.64 o 
  -9   7   9      600.38      685.71     28.94 o 
  -7   7   9       57.73       64.14      8.25 o 
  -5   7   9      688.79      685.57     23.16 o 
  -3   7   9     1639.33     1510.30     37.50 o 
  -1   7   9      261.49      244.59     12.42 o 
   1   7   9      762.37      691.93     22.19 o 
   3   7   9      338.13      316.20     20.05 o 
   5   7   9      359.52      362.18     26.27 o 
   7   7   9      357.36      303.58     44.17 o 
   9   7   9      405.77      379.55     29.44 o 
 -18   8   9       48.48       64.09     17.17 o 
 -16   8   9      930.89     1006.34     50.51 o 
 -14   8   9      250.34      281.05     22.08 o 
 -12   8   9      507.79      551.21     29.25 o 
 -10   8   9       13.47        9.24     10.90 o 
  -8   8   9       31.48       39.90     10.12 o 
  -6   8   9       61.74       79.51     11.59 o 
  -4   8   9      251.99      257.49     14.14 o 
  -2   8   9      169.88      164.98     11.07 o 
   0   8   9        7.65       18.58      7.58 o 
   2   8   9        7.65       -4.17      9.99 o 
   4   8   9      374.23      410.21     71.08 o 
   6   8   9      198.61      198.40     31.45 o 
   8   8   9      213.54      196.94     24.63 o 
 -17   9   9      102.50       83.52     19.87 o 
 -15   9   9        6.87        2.38     14.37 o 
 -13   9   9       20.41       -2.30     21.29 o 
 -11   9   9       84.88       81.85     32.13 o 
  -9   9   9       67.30       50.47     14.82 o 
  -7   9   9       25.67       15.60     11.35 o 
  -5   9   9       44.76       37.42     14.01 o 
  -3   9   9      530.03      517.67     19.91 o 
  -1   9   9      312.80      336.69     16.01 o 
   1   9   9       31.56       25.27      8.56 o 
   3   9   9        1.39       12.38     16.29 o 
   5   9   9       10.09       19.36     16.21 o 
   7   9   9      171.08      223.67     26.80 o 
 -16  10   9      114.93      134.66     20.06 o 
 -14  10   9     1464.57     1626.58    112.58 o 
 -12  10   9      731.25      781.13     39.17 o 
 -10  10   9      381.29      426.67     26.71 o 
  -8  10   9      634.09      678.63     32.86 o 
  -6  10   9      839.65      819.55     29.50 o 
  -4  10   9      382.79      371.63     23.10 o 
  -2  10   9      398.15      457.45     19.06 o 
   0  10   9     1320.00     1406.61     38.97 o 
   2  10   9      616.77      642.18     29.74 o 
   4  10   9      248.16      269.46     36.79 o 
   6  10   9      447.95      404.85     31.36 o 
 -13  11   9       71.87       79.15     27.93 o 
 -11  11   9      180.62      161.34     24.41 o 
  -9  11   9      945.54      928.15     43.31 o 
  -7  11   9      668.56      588.47     31.70 o 
  -5  11   9      533.25      536.42     24.21 o 
  -3  11   9      616.78      690.05     27.84 o 
  -1  11   9     1264.27     1312.52     37.79 o 
   1  11   9      325.98      367.14     30.50 o 
   3  11   9       18.63       12.66     15.53 o 
 -12  12   9       22.77       40.58     18.16 o 
 -10  12   9       86.37       82.95     19.35 o 
  -8  12   9        7.07       -6.24     14.54 o 
  -6  12   9       26.30       21.28     16.18 o 
  -4  12   9      309.31      312.96     19.89 o 
  -2  12   9      887.65      909.32     34.29 o 
   0  12   9       27.66       12.47     13.51 o 
   2  12   9       11.52      -16.56     16.56 o 
  -7  13   9       74.33       71.07     19.04 o 
  -5  13   9       84.74       44.46     41.50 o 
  -3  13   9      148.65      150.72     17.13 o 
 -20   0  10     1656.59     1724.35     92.20 o 
 -18   0  10     1302.87     1230.68     68.58 o 
 -16   0  10     2596.52     2481.45    118.65 o 
 -14   0  10     6141.09     5881.68    256.94 o 
 -12   0  10     4182.91     4498.29    182.80 o 
 -10   0  10     2145.80     2389.21     60.69 o 
  -8   0  10     9172.26    10424.70    414.77 o 
  -6   0  10    33605.95    33073.61   1289.49 o 
  -4   0  10     9358.75     9501.95    380.02 o 
  -2   0  10     3081.18     2958.29     92.70 o 
   0   0  10     2678.70     2629.40    103.27 o 
   2   0  10     3724.84     3603.16    112.88 o 
   4   0  10     2340.95     2340.16     98.38 o 
   6   0  10      325.31      358.56     23.57 o 
   8   0  10      475.11      579.86     47.35 o 
  10   0  10      212.69      296.00     37.58 o 
 -21   1  10      696.96      719.85     36.85 o 
 -19   1  10       88.15       83.19     14.61 o 
 -17   1  10        4.64       -5.39      9.63 o 
 -15   1  10      501.18      376.57     21.68 o 
 -13   1  10        0.57       21.98     10.11 o 
 -11   1  10       92.15       83.25      6.40 o 
  -9   1  10        7.28       -0.25      4.97 o 
  -7   1  10     1238.06     1244.14     67.95 o 
  -5   1  10      545.37      498.61     17.37 o 
  -3   1  10      876.94      978.77     26.09 o 
  -1   1  10       61.82       96.16      9.89 o 
   1   1  10       13.59       17.23      6.90 o 
   3   1  10      454.26      426.54     25.58 o 
   5   1  10      256.72      242.01     13.92 o 
   7   1  10        6.82       22.13     12.47 o 
   9   1  10       19.00       31.45     21.23 o 
 -20   2  10      864.38      891.58     41.33 o 
 -18   2  10      629.38      598.33     30.47 o 
 -16   2  10      997.89      972.53     39.89 o 
 -14   2  10      992.48     1120.24     55.47 o 
 -12   2  10     1158.04     1132.89     39.72 o 
 -10   2  10     1446.97     1379.15     55.35 o 
  -8   2  10     2942.81     2972.87     64.23 o 
  -6   2  10      423.04      425.04     11.98 o 
  -4   2  10     6621.40     6365.23    132.15 o 
  -2   2  10     3273.69     3212.48     74.09 o 
   0   2  10      802.12      770.47     22.74 o 
   2   2  10      443.33      473.18     17.57 o 
   4   2  10      746.43      698.25     22.99 o 
   6   2  10      577.87      608.80     25.40 o 
   8   2  10       37.91       40.00     15.04 o 
  10   2  10      269.86      365.38     43.15 o 
 -21   3  10      729.26      796.29     39.62 o 
 -19   3  10        5.31        9.41     11.92 o 
 -17   3  10      171.15      208.91     20.44 o 
 -15   3  10      386.26      378.35     17.32 o 
 -13   3  10       36.41       71.48     16.80 o 
 -11   3  10      785.06      669.33     26.79 o 
  -9   3  10       61.76       67.35     19.81 o 
  -7   3  10     3015.90     2945.04     56.81 o 
  -5   3  10     1345.76     1201.67     26.06 o 
  -3   3  10     2524.85     2478.22     49.70 o 
  -1   3  10      126.93      130.18     11.44 o 
   1   3  10      343.37      313.34     16.74 o 
   3   3  10      114.33      110.41     15.67 o 
   5   3  10       14.86        1.20     10.22 o 
   7   3  10        5.21        9.60     19.02 o 
   9   3  10        9.27        6.94     14.84 o 
 -20   4  10      276.08      250.44     23.28 o 
 -18   4  10     1888.68     1805.88     66.87 o 
 -16   4  10      930.49      890.49     30.19 o 
 -14   4  10      672.14      659.86     28.02 o 
 -12   4  10      673.84      746.11     29.48 o 
 -10   4  10     1885.25     1980.33     57.58 o 
  -8   4  10       14.32        6.81      5.74 o 
  -6   4  10     2716.83     2542.01     63.83 o 
  -4   4  10      944.98      876.82     19.15 o 
  -2   4  10     1558.73     1411.37     30.80 o 
   0   4  10      638.10      629.93     18.37 o 
   2   4  10      946.90      900.46     98.27 o 
   4   4  10      742.61      725.27     27.92 o 
   6   4  10      606.09      641.39     37.07 o 
   8   4  10      436.87      477.86     31.11 o 
 -19   5  10     1888.43     1900.26     70.71 o 
 -17   5  10      546.87      520.18     28.11 o 
 -15   5  10      788.93      758.57     32.50 o 
 -13   5  10      921.79      998.31     37.17 o 
 -11   5  10       86.77      126.76     13.62 o 
  -9   5  10     2106.89     2085.42     54.16 o 
  -7   5  10     1155.57     1170.02     33.36 o 
  -5   5  10     2439.51     2362.75     60.24 o 
  -3   5  10     1954.89     1801.41     34.67 o 
  -1   5  10     2178.16     1993.24     41.49 o 
   1   5  10      620.62      567.58     16.11 o 
   3   5  10      774.18      735.82     20.81 o 
   5   5  10      496.52      522.10     42.92 o 
   7   5  10       25.27       44.48     15.41 o 
   9   5  10       93.11      104.87     20.25 o 
 -20   6  10      645.09      601.74     32.83 o 
 -18   6  10      156.93      110.48     24.07 o 
 -16   6  10     1664.05     1546.88     65.63 o 
 -14   6  10     1602.69     1518.05     73.80 o 
 -12   6  10     2736.74     2803.72     89.19 o 
 -10   6  10       24.10       29.82     13.40 o 
  -8   6  10     3747.51     3745.49     92.17 o 
  -6   6  10     3806.79     3612.67     89.07 o 
  -4   6  10     2333.67     2112.24     49.18 o 
  -2   6  10      143.53      111.63      8.97 o 
   0   6  10      643.97      582.02     22.59 o 
   2   6  10     1342.86     1280.15     29.24 o 
   4   6  10     1253.77     1222.71     50.15 o 
   6   6  10      602.37      622.58     35.15 o 
   8   6  10      182.31      176.58     31.34 o 
 -19   7  10        4.92        1.25     17.60 o 
 -17   7  10      428.48      458.29     23.51 o 
 -15   7  10      111.72      159.87     22.65 o 
 -13   7  10       23.28       20.27     11.65 o 
 -11   7  10       40.17       41.18     11.90 o 
  -9   7  10      137.13       90.10     11.72 o 
  -7   7  10       13.96       25.30      7.16 o 
  -5   7  10        2.92       -6.03      6.03 o 
  -3   7  10       76.72       89.56      8.88 o 
  -1   7  10      140.36      119.55     11.56 o 
   1   7  10       83.66       81.03     10.72 o 
   3   7  10       14.07       11.45     13.63 o 
   5   7  10       13.51       10.08     14.86 o 
   7   7  10      170.76      186.61     23.40 o 
 -18   8  10        5.02        4.73     10.79 o 
 -16   8  10      211.91      224.98     21.68 o 
 -14   8  10      539.93      596.87     31.62 o 
 -12   8  10       73.30       52.35     13.36 o 
 -10   8  10      991.31      990.61     39.64 o 
  -8   8  10       15.19       23.03      9.99 o 
  -6   8  10       33.75       37.03      9.85 o 
  -4   8  10       12.87        4.55      8.51 o 
  -2   8  10      349.33      313.28     15.17 o 
   0   8  10      760.73      700.57     26.55 o 
   2   8  10       69.32       67.30     11.31 o 
   4   8  10      193.28      161.44     20.34 o 
   6   8  10       36.66       35.85     17.70 o 
 -17   9  10       40.94       60.86     12.96 o 
 -15   9  10      659.79      647.42     34.35 o 
 -13   9  10      451.60      550.43     30.98 o 
 -11   9  10      248.35      258.05     20.68 o 
  -9   9  10      531.91      598.54     44.96 o 
  -7   9  10      577.94      568.12     27.92 o 
  -5   9  10     1017.04     1001.84     43.31 o 
  -3   9  10      179.41      199.30     12.88 o 
  -1   9  10       51.57       27.50      8.93 o 
   1   9  10       29.62       38.61     10.79 o 
   3   9  10      350.09      341.28     27.09 o 
   5   9  10      327.55      348.41     28.76 o 
 -14  10  10      244.90      227.52     22.98 o 
 -12  10  10      726.34      793.69     80.96 o 
 -10  10  10       30.62       32.55     13.97 o 
  -8  10  10      588.09      497.55     28.28 o 
  -6  10  10      302.86      280.80     17.20 o 
  -4  10  10      569.08      577.93     24.28 o 
  -2  10  10        1.83        0.22      8.93 o 
   0  10  10      256.58      240.21     17.47 o 
   2  10  10       52.04       71.19     19.53 o 
   4  10  10       33.81       28.63     17.00 o 
 -13  11  10      120.81      156.58     34.12 o 
 -11  11  10      331.08      352.00     32.47 o 
  -9  11  10      342.13      381.21     26.53 o 
  -7  11  10      659.50      724.13     36.39 o 
  -5  11  10      425.87      472.05     23.02 o 
  -3  11  10       56.94       86.02     12.74 o 
  -1  11  10       25.52       30.78     10.57 o 
   1  11  10       20.24       -2.23     17.25 o 
 -10  12  10      181.04      191.56     22.91 o 
  -8  12  10       79.14       86.23     18.24 o 
  -6  12  10     1097.45     1120.65     48.80 o 
  -4  12  10      343.24      359.70     21.59 o 
  -2  12  10      150.85      144.67     15.79 o 
 -21   1  11     1029.71      994.14     44.82 o 
 -19   1  11     1654.96     1561.84     67.10 o 
 -17   1  11      526.18      543.09     28.23 o 
 -15   1  11      623.18      709.14     31.71 o 
 -13   1  11     2478.84     2716.14    115.47 o 
 -11   1  11     4119.41     4636.98     80.13 o 
  -9   1  11     2560.00     2731.89     59.48 o 
  -7   1  11    11043.89    11254.16    317.25 o 
  -5   1  11     9928.30     9896.50    284.88 o 
  -3   1  11     2985.33     3023.89     67.39 o 
  -1   1  11     2638.12     2647.36     60.38 o 
   1   1  11     4398.92     4352.65    172.60 o 
   3   1  11     2303.38     2265.57     64.37 o 
   5   1  11     1055.00     1118.74     32.31 o 
   7   1  11      628.70      702.91     42.12 o 
   9   1  11      337.59      362.77     42.12 o 
 -20   2  11        2.86       10.88     13.06 o 
 -18   2  11       46.07       24.70     12.31 o 
 -16   2  11      259.90      208.02     17.60 o 
 -14   2  11      558.32      470.19     35.31 o 
 -12   2  11       80.37      116.80      9.68 o 
 -10   2  11        0.20      -12.21     12.21 o 
  -8   2  11       48.22       52.26      8.30 o 
  -6   2  11      622.27      617.19     15.85 o 
  -4   2  11     1173.90     1199.77     36.26 o 
  -2   2  11       36.64       50.97      8.44 o 
   0   2  11      322.23      282.44     13.69 o 
   2   2  11      627.55      584.85     31.21 o 
   4   2  11       24.90       33.09     12.51 o 
   6   2  11       23.72       11.93     10.77 o 
   8   2  11       11.31        8.76     15.40 o 
 -21   3  11      340.43      348.48     26.63 o 
 -19   3  11       25.25       20.73     13.10 o 
 -17   3  11     1309.23     1232.09     48.85 o 
 -15   3  11      496.68      501.60     26.80 o 
 -13   3  11       24.31        4.75      8.26 o 
 -11   3  11      107.76      110.34     11.93 o 
  -9   3  11    13042.62    12650.90    353.86 o 
  -7   3  11      257.74      261.88      9.70 o 
  -5   3  11     2139.93     1985.21     45.31 o 
  -3   3  11       73.61       84.25      6.63 o 
  -1   3  11     1470.13     1256.03     38.62 o 
   1   3  11       65.04       71.02     11.35 o 
   3   3  11      328.91      328.42     18.81 o 
   5   3  11      390.70      412.79     21.80 o 
   7   3  11      171.91      204.42     34.35 o 
   9   3  11      106.35      106.95     20.53 o 
 -20   4  11      937.26      958.73     43.27 o 
 -18   4  11      107.80      135.39     17.52 o 
 -16   4  11      606.86      652.03     29.55 o 
 -14   4  11      616.73      602.82     26.97 o 
 -10   4  11     2206.62     2337.38     67.95 o 
  -8   4  11     3047.25     3155.56     78.22 o 
  -6   4  11     1786.24     1766.00     36.69 o 
  -4   4  11     1212.00     1126.72     26.14 o 
  -2   4  11     4054.50     3712.18     72.72 o 
   0   4  11      318.27      284.51     11.19 o 
   2   4  11      424.09      384.89     25.15 o 
   4   4  11     1042.50     1052.14     38.95 o 
   6   4  11      705.74      795.05     61.94 o 
   8   4  11      125.37      148.08     21.34 o 
 -19   5  11      887.78      797.54     38.13 o 
 -17   5  11      722.86      741.41     35.36 o 
 -15   5  11     2219.09     2288.45     75.30 o 
 -13   5  11     2080.16     1980.39     90.27 o 
 -11   5  11     6082.91     6092.82    179.81 o 
  -9   5  11      116.54      116.89      9.97 o 
  -7   5  11     2230.82     1980.56     51.96 o 
  -5   5  11     1952.82     1793.97     47.88 o 
  -3   5  11        8.91        1.26      5.31 o 
  -1   5  11       51.17       32.74      7.98 o 
   1   5  11     1192.84     1143.45     27.08 o 
   3   5  11      561.28      562.40     20.94 o 
   5   5  11       53.89       68.79     17.33 o 
   7   5  11      282.79      366.00     28.81 o 
 -18   6  11      819.36      790.25     55.07 o 
 -16   6  11        1.93        5.00     15.90 o 
 -14   6  11        8.73        3.42     11.33 o 
 -12   6  11     1047.40     1145.99     43.31 o 
 -10   6  11      318.55      384.01     21.70 o 
  -8   6  11      462.24      446.09     18.08 o 
  -6   6  11       72.72       70.09      8.50 o 
  -4   6  11       90.13       73.10      8.25 o 
  -2   6  11      937.73      928.58     30.85 o 
   0   6  11      447.10      384.09     18.53 o 
   2   6  11       67.62       65.32      7.78 o 
   4   6  11       20.88       -0.80     13.83 o 
   6   6  11      213.94      204.71     34.52 o 
 -19   7  11       87.94      118.42     30.43 o 
 -17   7  11      229.64      193.00     16.78 o 
 -15   7  11      127.75      139.39     17.22 o 
 -13   7  11     1961.78     1997.71     68.85 o 
 -11   7  11       42.30       10.79     11.58 o 
  -9   7  11     1308.71     1206.24     44.32 o 
  -7   7  11      653.33      672.12     23.88 o 
  -5   7  11      533.63      493.75     20.17 o 
  -3   7  11      163.76      146.34     12.55 o 
  -1   7  11      281.99      233.00     15.24 o 
   1   7  11      250.47      239.72     15.58 o 
   3   7  11       95.24       68.27     16.62 o 
   5   7  11       55.51       40.59     16.48 o 
 -18   8  11      130.56      101.96     27.14 o 
 -16   8  11      144.06      163.88     19.99 o 
 -14   8  11      239.05      244.84     21.97 o 
 -12   8  11      147.86      168.10     17.66 o 
 -10   8  11      558.61      578.64     37.41 o 
  -8   8  11      133.08      143.78     21.18 o 
  -6   8  11      136.31      123.88     12.66 o 
  -4   8  11      212.05      193.71     13.20 o 
  -2   8  11       63.82       54.66     10.78 o 
   0   8  11      259.50      245.77     16.45 o 
   2   8  11       73.43       81.52     17.68 o 
   4   8  11       56.46       86.53     18.79 o 
 -15   9  11       78.35       65.49     30.94 o 
 -13   9  11      607.07      606.82     42.63 o 
 -11   9  11      124.64       92.34     22.82 o 
  -9   9  11      477.73      462.50     26.66 o 
  -7   9  11      280.66      269.99     24.99 o 
  -5   9  11      114.29      101.66     11.64 o 
  -3   9  11      196.80      207.77     18.85 o 
  -1   9  11     1463.32     1458.19     45.37 o 
   1   9  11      174.77      186.05     24.13 o 
   3   9  11       13.11       17.38     24.98 o 
 -14  10  11      387.28      457.88     30.61 o 
 -12  10  11      339.44      374.56     27.28 o 
 -10  10  11     1054.96     1075.14     45.61 o 
  -8  10  11     1770.20     1872.41     67.21 o 
  -6  10  11      218.57      232.77     16.53 o 
  -4  10  11     1058.26     1080.36     36.10 o 
  -2  10  11      520.59      537.89     25.03 o 
   0  10  11      200.30      218.79     17.21 o 
   2  10  11       69.10       90.54     24.41 o 
 -11  11  11      126.92      127.16     19.49 o 
  -9  11  11       58.01       28.71     14.97 o 
  -7  11  11      149.29      123.87     17.61 o 
  -5  11  11      947.10      949.62     34.19 o 
  -3  11  11      438.49      464.70     23.50 o 
  -1  11  11      139.09      137.80     15.56 o 
  -8  12  11       49.65       12.81     15.87 o 
  -6  12  11      419.39      483.25     30.93 o 
  -4  12  11        2.20       14.48     11.56 o 
 -20   0  12      706.30      709.52     50.98 o 
 -18   0  12     3375.55     3162.36    150.10 o 
 -16   0  12       83.00       35.88     15.56 o 
 -12   0  12     4695.64     5170.32    126.27 o 
 -10   0  12     6535.76     6684.74    160.62 o 
  -8   0  12    12759.92    12995.51    517.18 o 
  -6   0  12     4804.39     4724.69    197.90 o 
  -4   0  12     3259.23     3112.85    136.59 o 
  -2   0  12     4912.33     4871.51    148.82 o 
   0   0  12     1089.88     1213.56     46.71 o 
   2   0  12     5868.00     5763.51    176.08 o 
   4   0  12      365.40      326.09     23.80 o 
   6   0  12      261.56      313.22     25.10 o 
 -21   1  12        2.73      -12.40     12.40 o 
 -19   1  12        0.13       10.12     12.08 o 
 -17   1  12       54.70       43.63     12.58 o 
 -15   1  12      889.03      773.33     47.01 o 
 -13   1  12      236.07      231.32     10.90 o 
 -11   1  12      664.41      682.55     16.13 o 
  -9   1  12     3962.71     3827.18     82.10 o 
  -7   1  12      520.31      504.62     37.01 o 
  -5   1  12       45.37       46.08     11.68 o 
  -3   1  12       81.43       75.38     19.13 o 
  -1   1  12      814.45      785.87     24.32 o 
   1   1  12      205.03      171.05     12.81 o 
   3   1  12        6.99       13.87      8.69 o 
   5   1  12        1.36       -7.74     10.85 o 
   7   1  12       19.86        2.87     14.49 o 
 -20   2  12      350.50      331.20     24.70 o 
 -18   2  12       18.17      -10.58     11.40 o 
 -16   2  12     2519.12     2438.64    117.29 o 
 -14   2  12      200.20      250.32     16.54 o 
 -12   2  12     1356.70     1429.94     67.44 o 
 -10   2  12      327.20      321.01     16.26 o 
  -8   2  12     7029.68     6951.74    143.98 o 
  -6   2  12     1948.78     1898.07     44.08 o 
  -4   2  12      985.94      957.10     31.60 o 
  -2   2  12      657.98      650.89     21.22 o 
   0   2  12     3313.92     3003.72     80.66 o 
   2   2  12        7.87       -1.16     10.52 o 
   4   2  12      628.40      647.92     27.21 o 
   6   2  12      121.33      121.18     19.24 o 
 -21   3  12      192.80      174.31     29.35 o 
 -19   3  12       18.16       26.93     12.53 o 
 -17   3  12       72.32       44.40     12.44 o 
 -15   3  12       99.45      119.56     18.28 o 
 -13   3  12        2.28       13.25      9.03 o 
 -11   3  12      634.67      570.98     25.63 o 
  -9   3  12      131.40      110.63      7.45 o 
  -7   3  12      789.01      774.20     22.14 o 
  -5   3  12      234.13      211.94     10.71 o 
  -3   3  12       96.45       88.80     13.96 o 
  -1   3  12     1381.88     1267.21     39.88 o 
   1   3  12       49.25       31.40     10.91 o 
   3   3  12      323.64      309.03     19.28 o 
   5   3  12       86.61       74.32     13.88 o 
   7   3  12       60.71       89.83     18.97 o 
 -20   4  12       67.95       91.76     16.78 o 
 -18   4  12      532.76      540.15     29.74 o 
 -16   4  12      460.42      441.48     24.10 o 
 -14   4  12     4891.35     4678.14    141.58 o 
 -12   4  12      642.14      635.61     38.49 o 
 -10   4  12     8591.68     8349.04    196.74 o 
  -8   4  12     1127.98     1110.17     32.76 o 
  -6   4  12     3589.84     3238.80     71.13 o 
  -4   4  12       63.39       64.98      9.14 o 
  -2   4  12     3321.76     2954.15     59.43 o 
   0   4  12      204.30      198.81     10.06 o 
   2   4  12      252.98      283.82     12.36 o 
   4   4  12       25.34       37.58     15.22 o 
   6   4  12      293.63      377.09     28.37 o 
 -19   5  12       24.05       18.28     18.62 o 
 -17   5  12      395.34      443.49     36.22 o 
 -15   5  12      612.85      675.80     42.35 o 
 -13   5  12      429.12      449.28     33.27 o 
 -11   5  12     1531.26     1696.36     57.48 o 
  -9   5  12      898.42      866.79     28.00 o 
  -7   5  12      188.75      177.50     11.37 o 
  -5   5  12       16.35       23.29      9.35 o 
  -3   5  12      677.34      575.40     17.34 o 
  -1   5  12      797.09      752.25     20.54 o 
   1   5  12      714.97      705.09     26.32 o 
   3   5  12       34.82       26.14      7.31 o 
   5   5  12        0.75       -0.79     14.56 o 
 -18   6  12      917.27      804.90     57.34 o 
 -16   6  12      699.01      725.76     46.78 o 
 -14   6  12      967.89      948.27     39.15 o 
 -12   6  12    13711.08    13612.48    392.21 o 
 -10   6  12     2411.35     2351.12     76.27 o 
  -8   6  12     1141.64     1065.91     32.35 o 
  -6   6  12     1067.37     1014.73     38.30 o 
  -4   6  12     9052.55     8400.61    201.67 o 
  -2   6  12      334.84      299.08     17.16 o 
   0   6  12      662.64      692.14     19.80 o 
   2   6  12      407.16      459.39     21.65 o 
   4   6  12      427.63      476.58     31.32 o 
 -17   7  12      188.87      227.96     23.56 o 
 -15   7  12       14.66       11.26     12.77 o 
 -13   7  12     1291.31     1446.19     53.45 o 
 -11   7  12     1504.32     1427.05     51.82 o 
  -9   7  12      115.13      120.74     13.64 o 
  -7   7  12       46.76       39.32      8.71 o 
  -5   7  12      940.87      857.48     34.79 o 
  -3   7  12       19.11       14.30      9.22 o 
  -1   7  12       40.08       34.10      9.78 o 
   1   7  12      195.66      197.87     19.50 o 
   3   7  12       22.79       23.23     15.30 o 
   5   7  12        1.45       -1.62     16.15 o 
 -16   8  12      215.51      199.47     22.08 o 
 -14   8  12      344.87      288.27     22.74 o 
 -12   8  12      631.94      607.98     38.89 o 
 -10   8  12      201.78      206.26     17.39 o 
  -8   8  12      140.07      110.72     11.51 o 
  -6   8  12      148.55      137.73     12.40 o 
  -4   8  12      122.37      105.13     13.94 o 
  -2   8  12     1034.99     1008.02     34.58 o 
   0   8  12       54.01       48.16     11.15 o 
   2   8  12       29.84       29.86     15.64 o 
   4   8  12       56.71       68.91     24.01 o 
 -15   9  12     1972.87     2143.62    168.84 o 
 -13   9  12     1519.19     1570.48     59.76 o 
 -11   9  12      770.55      763.11     36.07 o 
  -9   9  12     1051.42     1040.53     42.30 o 
  -7   9  12      685.62      644.27     25.45 o 
  -5   9  12       44.03       47.46     10.50 o 
  -3   9  12     1393.00     1423.63     44.87 o 
  -1   9  12     1397.37     1563.70     48.73 o 
   1   9  12       17.20       18.79     16.39 o 
 -14  10  12      126.99      113.00     19.29 o 
 -12  10  12       40.40       55.61     15.81 o 
 -10  10  12       18.75        7.90     13.04 o 
  -8  10  12       26.87       51.35     14.72 o 
  -6  10  12        1.40        7.57     10.43 o 
  -4  10  12      180.45      167.83     17.59 o 
  -2  10  12        2.69        9.90     11.36 o 
   0  10  12      328.26      388.15     37.98 o 
 -11  11  12      247.65      295.66     25.96 o 
  -9  11  12      208.86      230.03     22.68 o 
  -7  11  12       23.43       25.45     13.94 o 
  -5  11  12      139.46      147.20     15.37 o 
  -3  11  12      317.15      337.33     30.60 o 
 -21   1  13      863.23      849.82     40.88 o 
 -19   1  13     1739.34     1645.28     84.08 o 
 -17   1  13     2882.11     2682.88     91.41 o 
 -15   1  13     1820.02     1821.09     91.29 o 
 -13   1  13     1475.24     1598.49     38.29 o 
 -11   1  13     1467.97     1535.84     37.59 o 
  -9   1  13      543.12      515.87     17.29 o 
  -7   1  13       92.52       73.13     17.26 o 
  -5   1  13     2558.74     2625.15     84.14 o 
  -3   1  13     1724.52     1849.83     52.74 o 
  -1   1  13      255.52      305.53     20.78 o 
   1   1  13      149.27      179.61     21.52 o 
   3   1  13      705.43      742.47     29.47 o 
   5   1  13      274.28      322.41     20.72 o 
 -20   2  13       68.46       57.75     55.81 o 
 -18   2  13      195.01      168.12     21.23 o 
 -16   2  13        7.14       12.94     16.46 o 
 -14   2  13        9.02       18.85     17.14 o 
 -12   2  13      199.06      179.14     15.10 o 
 -10   2  13     1513.51     1576.55     38.32 o 
  -8   2  13     2371.34     2323.11     52.97 o 
  -6   2  13       92.36       97.42     19.98 o 
  -4   2  13        9.20       -6.93     11.49 o 
  -2   2  13      464.74      341.31     18.82 o 
   0   2  13      195.84      157.15     19.40 o 
   2   2  13       23.20        5.05     10.76 o 
   4   2  13       23.13       25.55     12.55 o 
   6   2  13      138.79      148.12     21.14 o 
 -19   3  13        6.09       -9.36     11.13 o 
 -17   3  13       55.18       74.14     19.87 o 
 -15   3  13     2372.52     2390.70     78.10 o 
 -13   3  13      348.15      398.13     21.30 o 
 -11   3  13      921.39      961.25     36.75 o 
  -9   3  13        7.55       11.96      6.36 o 
  -7   3  13     6316.38     6224.87    130.24 o 
  -5   3  13      573.91      563.05     18.46 o 
  -3   3  13      378.97      314.03     22.71 o 
  -1   3  13      363.68      322.29     18.96 o 
   1   3  13      327.99      301.23     30.64 o 
   3   3  13       41.47       22.17     11.81 o 
   5   3  13       36.08        6.18     17.20 o 
 -20   4  13      424.24      408.66     28.40 o 
 -18   4  13      512.47      541.38     30.56 o 
 -16   4  13      581.08      613.23     29.25 o 
 -14   4  13     1005.14     1053.78     55.86 o 
 -12   4  13      139.86      168.72     21.12 o 
 -10   4  13      335.79      380.06     17.29 o 
  -8   4  13     1088.38     1144.67     42.03 o 
  -6   4  13      155.89      170.36     10.42 o 
  -4   4  13       12.55       15.41      6.54 o 
  -2   4  13      661.65      569.45     22.21 o 
   0   4  13      273.08      275.55     15.54 o 
   2   4  13        2.01       -6.37      6.37 o 
   4   4  13      167.11      159.91     21.84 o 
 -19   5  13      613.49      583.38     47.23 o 
 -17   5  13      986.81      973.28     56.20 o 
 -15   5  13       69.26       66.88     18.17 o 
 -13   5  13     1361.90     1403.22     50.74 o 
 -11   5  13     3237.70     3229.94    100.63 o 
  -9   5  13     2514.82     2361.53     61.71 o 
  -7   5  13      950.47      981.61     38.08 o 
  -5   5  13     6890.96     6314.89    132.55 o 
  -3   5  13     1488.37     1377.16     32.17 o 
  -1   5  13     1203.40     1127.52     38.55 o 
   1   5  13      383.42      404.79     15.10 o 
   3   5  13      527.95      557.06     21.46 o 
   5   5  13       67.70      102.43     21.57 o 
 -16   6  13      357.86      365.66     25.09 o 
 -14   6  13      154.35      155.83     16.23 o 
 -12   6  13       14.08       -4.14      9.87 o 
 -10   6  13        7.12       15.12     15.04 o 
  -8   6  13      258.04      263.24     18.52 o 
  -6   6  13      689.61      710.46     30.78 o 
  -4   6  13     1473.84     1329.21     64.70 o 
  -2   6  13      144.15      132.94     17.77 o 
   0   6  13       10.58       14.33      6.59 o 
   2   6  13       75.33       75.48      8.90 o 
   4   6  13      145.57      179.22     36.11 o 
 -17   7  13      252.84      238.54     22.94 o 
 -15   7  13     1164.41     1238.09     49.06 o 
 -13   7  13     1003.09     1059.53     42.94 o 
 -11   7  13      991.12      976.16     39.47 o 
  -9   7  13      399.34      360.84     17.80 o 
  -7   7  13      953.98      822.26     34.48 o 
  -5   7  13      133.21      134.40     15.07 o 
  -3   7  13     1762.78     1699.86     50.52 o 
  -1   7  13       44.91       56.53     11.39 o 
   1   7  13      199.25      189.04     15.34 o 
   3   7  13      383.08      432.82     32.31 o 
 -16   8  13        7.84        1.04     19.81 o 
 -14   8  13      479.68      506.20     29.15 o 
 -12   8  13      155.92      169.95     17.91 o 
 -10   8  13      122.28      129.30     23.22 o 
  -8   8  13       34.82       62.03     17.59 o 
  -6   8  13     1145.93     1167.77     89.75 o 
  -4   8  13     1004.64      972.49     90.95 o 
  -2   8  13      242.53      235.20     16.77 o 
   0   8  13       45.08       70.60     15.94 o 
   2   8  13       42.68       50.15     18.33 o 
 -15   9  13     1072.05     1180.79     71.99 o 
 -13   9  13      235.79      241.68     22.54 o 
 -11   9  13      152.84      142.10     17.83 o 
  -9   9  13       12.47       14.06     11.73 o 
  -7   9  13        6.69       14.56     13.06 o 
  -5   9  13       26.64       43.91     13.07 o 
  -3   9  13      330.76      296.88     18.88 o 
  -1   9  13       89.29       79.01     13.46 o 
 -12  10  13      802.69      907.58     71.76 o 
 -10  10  13      285.11      367.34     25.40 o 
  -8  10  13     1232.82     1277.78     50.52 o 
  -6  10  13      448.67      441.69     26.85 o 
  -4  10  13      196.69      227.32     20.35 o 
  -2  10  13      527.02      621.45     27.92 o 
 -20   0  14     1946.92     2030.69    105.59 o 
 -18   0  14     2929.60     2756.90    133.98 o 
 -14   0  14     1498.59     1741.16     81.30 o 
 -12   0  14     2142.14     2286.85     61.07 o 
  -8   0  14     5572.79     5818.09    243.55 o 
  -6   0  14     1331.91     1331.73     70.96 o 
  -4   0  14      842.10      870.52     52.80 o 
  -2   0  14     1039.46     1179.26     47.52 o 
   0   0  14      728.45      837.21     38.61 o 
   2   0  14      436.96      483.28     30.06 o 
   4   0  14      994.25     1070.47     64.95 o 
 -19   1  14      109.41      142.56     18.43 o 
 -17   1  14       39.69       49.27     13.95 o 
 -15   1  14       22.33        7.27     14.08 o 
 -13   1  14        0.07        3.42      6.39 o 
 -11   1  14      757.01      750.54     22.71 o 
  -9   1  14      663.34      602.01     19.44 o 
  -7   1  14       55.20       46.87     13.81 o 
  -5   1  14      172.76      196.01     18.50 o 
  -3   1  14       23.73       -5.34      9.87 o 
  -1   1  14      368.64      294.33     27.34 o 
   1   1  14       19.34       22.44     11.49 o 
   3   1  14        7.36      -11.67     11.67 o 
 -20   2  14      442.91      391.45     27.46 o 
 -18   2  14      589.25      578.10     30.74 o 
 -16   2  14      435.24      384.34     33.95 o 
 -14   2  14      833.69      895.62     49.39 o 
 -12   2  14      983.75     1008.55     38.95 o 
 -10   2  14      439.83      443.43     29.10 o 
  -8   2  14     1550.64     1497.25     41.78 o 
  -6   2  14      641.64      653.66     45.19 o 
  -4   2  14      100.12       96.26     16.27 o 
  -2   2  14      184.29      205.89     16.64 o 
   0   2  14      393.08      360.90     20.76 o 
   2   2  14      409.04      443.52     30.53 o 
   4   2  14      223.10      232.40     19.31 o 
 -19   3  14      405.26      362.48     26.30 o 
 -17   3  14      289.22      279.77     29.29 o 
 -15   3  14      215.37      257.20     18.64 o 
 -13   3  14      692.44      759.93     44.74 o 
 -11   3  14      396.66      390.38     22.00 o 
  -9   3  14     1099.22     1027.58     27.93 o 
  -7   3  14        3.54        5.11      7.00 o 
  -5   3  14      354.72      317.59     17.02 o 
  -3   3  14       67.04       31.63      6.74 o 
  -1   3  14       81.22       63.28     13.15 o 
   1   3  14       29.17       47.09     24.35 o 
   3   3  14      151.76      152.41     17.46 o 
 -16   4  14      389.73      534.67     38.38 o 
 -14   4  14       65.13       58.47     16.80 o 
 -12   4  14       15.83       14.29      9.86 o 
 -10   4  14      702.22      664.24     44.17 o 
  -8   4  14      322.43      327.46     14.64 o 
  -6   4  14     1000.40      969.76     26.95 o 
  -4   4  14      289.70      295.48     14.38 o 
  -2   4  14      156.45      153.58     10.23 o 
   0   4  14      401.43      442.55     16.28 o 
   2   4  14      476.44      499.42     17.47 o 
 -17   5  14      770.09      970.67     57.45 o 
 -15   5  14      551.26      534.53     28.26 o 
 -13   5  14       84.19      101.77     14.09 o 
 -11   5  14      184.80      199.94     16.33 o 
  -9   5  14      586.12      579.96     31.51 o 
  -7   5  14     1693.54     1541.58     54.05 o 
  -5   5  14        7.60        8.76      6.64 o 
  -3   5  14      134.45      141.62     10.85 o 
  -1   5  14      118.51      126.31     10.16 o 
   1   5  14      290.75      275.22     13.51 o 
   3   5  14      296.25      364.55     29.49 o 
 -18   6  14      809.71      899.72     42.28 o 
 -16   6  14      572.37      575.66     31.50 o 
 -14   6  14        5.70       12.03     12.35 o 
 -12   6  14      424.46      436.37     35.31 o 
 -10   6  14     1213.42     1237.72     45.91 o 
  -8   6  14     2382.45     2324.68     75.57 o 
  -6   6  14      450.69      453.83     24.53 o 
  -4   6  14     1022.56      985.83     39.62 o 
  -2   6  14      520.03      552.74     24.59 o 
   0   6  14      408.34      411.39     15.57 o 
   2   6  14        2.28       -6.86      7.39 o 
 -17   7  14       90.08       91.97     18.14 o 
 -15   7  14       24.62        1.45     12.27 o 
 -13   7  14        3.28      -10.67     10.67 o 
 -11   7  14        2.37        3.97      9.91 o 
  -9   7  14       22.69       11.33     10.91 o 
  -7   7  14       32.37       29.88     11.73 o 
  -5   7  14      104.10       78.52     14.53 o 
  -3   7  14        1.14       -8.96      9.14 o 
  -1   7  14       44.17       26.14     16.79 o 
   1   7  14        7.07       20.89     11.49 o 
 -14   8  14      431.69      395.40     26.68 o 
 -12   8  14       27.66       24.09     12.77 o 
 -10   8  14       57.09       40.15     13.18 o 
  -8   8  14      101.11       78.37     15.38 o 
  -6   8  14      454.32      393.21     23.94 o 
  -4   8  14        5.82        0.04     10.75 o 
  -2   8  14      263.81      233.83     26.64 o 
 -13   9  14      115.52      148.46     26.00 o 
 -11   9  14      502.83      573.06     31.30 o 
  -9   9  14      498.91      596.43     41.56 o 
  -7   9  14      698.38      787.19     41.84 o 
  -5   9  14      285.70      311.84     21.77 o 
  -3   9  14      234.65      259.58     21.13 o 
 -19   1  15     1149.81     1202.81     50.49 o 
 -17   1  15      785.21      807.62     52.57 o 
 -15   1  15     1349.70     1523.16     74.37 o 
 -13   1  15     1878.50     1933.30     37.85 o 
 -11   1  15     1574.86     1560.37     39.25 o 
  -9   1  15      888.42      852.14     24.90 o 
  -7   1  15     1055.41     1053.66     43.43 o 
  -5   1  15      965.48      995.86     42.34 o 
  -3   1  15      988.51     1023.37     35.91 o 
  -1   1  15      711.87      726.23     30.14 o 
   1   1  15      255.84      235.77     31.81 o 
   3   1  15       60.17       46.80     23.85 o 
 -18   2  15       60.55       77.89     21.69 o 
 -16   2  15      135.48      104.46     22.37 o 
 -14   2  15       20.74        3.97     14.42 o 
 -12   2  15        7.87        7.48      7.50 o 
 -10   2  15        0.84       -3.28      6.94 o 
  -8   2  15       61.81       54.67      8.07 o 
  -6   2  15       76.41       75.50      8.50 o 
  -4   2  15        6.65        3.01     13.44 o 
  -2   2  15        6.16      -10.73     10.73 o 
   0   2  15       36.59       39.68     13.15 o 
   2   2  15        2.02      -10.92     12.09 o 
 -19   3  15      268.90      291.38     24.24 o 
 -17   3  15      342.86      518.77     42.46 o 
 -15   3  15       11.02        3.41     14.87 o 
 -13   3  15      627.90      596.21     39.40 o 
 -11   3  15     1312.79     1238.73     46.06 o 
  -9   3  15      453.51      441.61     17.10 o 
  -7   3  15        9.87       10.20      6.94 o 
  -5   3  15      242.52      235.48     13.03 o 
  -3   3  15      295.27      304.79     13.22 o 
  -1   3  15      148.70      136.82     15.88 o 
   1   3  15      101.54      101.05     15.83 o 
 -16   4  15     1471.50     1654.19     81.86 o 
 -14   4  15      372.49      395.26     23.71 o 
 -12   4  15      613.55      643.78     41.56 o 
 -10   4  15      487.28      489.35     25.82 o 
  -8   4  15      348.24      322.74     17.97 o 
  -6   4  15      230.62      268.26     25.17 o 
  -4   4  15      564.54      552.91     19.41 o 
  -2   4  15      198.28      225.04     12.49 o 
   0   4  15      180.15      183.06     14.00 o 
   2   4  15       11.35       20.47     18.17 o 
 -17   5  15      114.29      114.34     24.41 o 
 -15   5  15     1507.53     1582.53     57.20 o 
 -13   5  15      569.54      518.09     37.70 o 
 -11   5  15      702.89      666.03     42.69 o 
  -9   5  15     1354.34     1328.32     49.15 o 
  -7   5  15      957.43      921.14     37.70 o 
  -5   5  15      507.59      545.42     19.48 o 
  -3   5  15      851.46      937.17     41.64 o 
  -1   5  15      358.33      383.11     15.34 o 
   1   5  15      333.39      407.12     16.88 o 
 -16   6  15       91.16      121.23     19.42 o 
 -14   6  15      418.28      387.64     25.01 o 
 -12   6  15      265.35      280.56     28.27 o 
 -10   6  15       93.95      124.07     45.53 o 
  -8   6  15      120.72      123.99     14.98 o 
  -6   6  15      242.97      234.20     18.33 o 
  -4   6  15        6.12       18.10     11.53 o 
  -2   6  15      127.64      130.26     14.25 o 
   0   6  15      155.34      156.09     12.11 o 
 -15   7  15      127.71      166.90     19.78 o 
 -13   7  15      294.32      315.08     22.66 o 
 -11   7  15      455.51      442.36     34.40 o 
  -9   7  15       74.05       53.19     13.92 o 
  -7   7  15      206.17      207.34     18.14 o 
  -5   7  15      311.18      326.90     21.74 o 
  -3   7  15      133.48      128.00     14.35 o 
 -12   8  15      130.03      139.66     23.28 o 
 -10   8  15      136.67      143.74     23.62 o 
  -8   8  15       48.53       60.43     14.55 o 
  -6   8  15       39.43       44.53     13.17 o 
  -4   8  15      213.15      240.05     24.58 o 
  -9   9  15       27.12       35.42     17.83 o 
 -18   0  16      739.93      733.14     51.55 o 
 -14   0  16     7328.41     8090.37    195.12 o 
 -12   0  16     1988.95     2094.87     57.41 o 
  -8   0  16     1347.23     1525.32     81.86 o 
  -6   0  16     1237.10     1212.51     68.81 o 
  -4   0  16      775.63      866.78     57.11 o 
  -2   0  16      545.83      571.57     45.08 o 
   0   0  16      647.43      849.40     58.93 o 
 -17   1  16        7.56       -8.63     17.14 o 
 -15   1  16      415.51      368.33     31.45 o 
 -13   1  16      826.87      908.80     21.74 o 
 -11   1  16      472.64      468.56     17.98 o 
  -9   1  16        1.41       -5.06      6.56 o 
  -7   1  16        3.26       -4.23     27.82 o 
  -5   1  16        7.47       13.74     13.42 o 
  -3   1  16       45.12       33.84     15.35 o 
  -1   1  16        5.75       12.18     12.93 o 
   1   1  16       27.77       41.63     25.21 o 
 -18   2  16      374.85      352.43     36.56 o 
 -16   2  16     1349.44     1420.89     53.08 o 
 -14   2  16       25.45       24.52     17.14 o 
 -12   2  16     1284.73     1399.60     36.76 o 
 -10   2  16      709.39      750.45     23.41 o 
  -8   2  16      475.57      463.10     17.62 o 
  -6   2  16      469.31      491.79     18.44 o 
  -4   2  16      209.70      166.90     26.51 o 
  -2   2  16       56.01       52.27     13.18 o 
   0   2  16       93.11      127.07     18.81 o 
 -15   3  16     1111.45     1346.60     69.60 o 
 -13   3  16       67.87       88.34     18.28 o 
 -11   3  16     1009.76     1086.00     42.95 o 
  -9   3  16       99.52       97.38     11.65 o 
  -7   3  16      175.56      168.57     11.64 o 
  -5   3  16       23.55       14.09      8.03 o 
  -3   3  16       45.66       55.15      8.77 o 
  -1   3  16       42.97       73.62     19.40 o 
 -16   4  16       19.22        3.63     17.14 o 
 -14   4  16      620.48      700.44     45.30 o 
 -12   4  16       28.67       13.28     16.12 o 
 -10   4  16      258.03      231.33     19.18 o 
  -8   4  16      715.11      794.27     24.92 o 
  -6   4  16      334.99      323.21     15.56 o 
  -4   4  16      107.98      117.23     17.30 o 
  -2   4  16       51.40       58.36     14.86 o 
 -15   5  16      129.42      166.68     25.55 o 
 -13   5  16      414.46      473.70     37.01 o 
 -11   5  16      319.26      394.95     33.67 o 
  -9   5  16     1058.89     1081.93     42.89 o 
  -7   5  16      241.18      261.50     20.35 o 
  -5   5  16      165.46      157.76     12.23 o 
  -3   5  16       65.04       69.36     15.92 o 
 -14   6  16      890.14      877.90     52.68 o 
 -12   6  16      484.65      429.53     34.06 o 
 -10   6  16       31.81       20.20     14.87 o 
  -8   6  16      188.60      190.87     28.39 o 
  -6   6  16      499.62      441.54     25.50 o 
  -4   6  16      233.63      226.17     27.70 o 
 -13   7  16        1.45       19.98     19.30 o 
 -11   7  16        5.51        7.61     17.49 o 
  -9   7  16        8.51        1.41     11.92 o 
  -7   7  16       88.11       81.14     20.15 o 
  -5   7  16       42.57       16.86     12.87 o 
 -17   1  17      343.04      377.30     37.13 o 
 -15   1  17     1137.96     1259.29     66.65 o 
 -13   1  17     1565.58     1657.14     34.15 o 
 -11   1  17      714.29      683.52     22.92 o 
  -9   1  17      742.70      729.17     23.55 o 
  -7   1  17      170.69      145.28     19.69 o 
  -5   1  17       95.25       73.29     39.97 o 
  -3   1  17      382.71      448.26     30.42 o 
 -16   2  17       56.12       65.17     21.35 o 
 -14   2  17        1.23       -6.81     15.33 o 
 -12   2  17      392.82      469.83     19.13 o 
 -10   2  17       61.41       61.24      9.64 o 
  -8   2  17      133.88      164.91     12.13 o 
  -6   2  17      102.76      121.48     12.84 o 
  -4   2  17        2.99        0.39     14.65 o 
  -2   2  17        0.13        1.56     13.67 o 
 -15   3  17      208.07      248.09     28.16 o 
 -13   3  17      122.91      158.84     23.28 o 
 -11   3  17      232.98      245.61     14.02 o 
  -9   3  17        8.67       -0.54      7.93 o 
  -7   3  17      135.10      156.98     12.24 o 
  -5   3  17      293.58      370.91     17.10 o 
  -3   3  17      202.02      238.32     14.14 o 
 -14   4  17      417.38      462.11     35.65 o 
 -12   4  17       20.55       17.26     16.24 o 
 -10   4  17      537.68      494.52     27.31 o 
  -8   4  17       73.04       86.22     11.54 o 
  -6   4  17      110.50      129.39     11.58 o 
  -4   4  17        7.90       17.04     13.81 o 
 -13   5  17     1041.66     1132.92     63.02 o 
 -11   5  17       20.47        8.71     12.39 o 
  -9   5  17      600.04      669.50     32.48 o 
  -7   5  17      490.05      483.44     27.73 o 
  -5   5  17      398.63      445.23     18.90 o 
 -12   6  17        2.30      -14.65     14.65 o 
 -10   6  17      115.97      122.88     16.77 o 
  -8   6  17      129.96      153.96     18.25 o 
 -14   0  18      988.81      935.89     32.22 o 
 -12   0  18      531.10      588.36     23.97 o 
 -10   0  18      482.96      421.70     19.49 o 
  -8   0  18     1940.99     2334.30    116.95 o 
  -6   0  18      343.96      269.09     36.90 o 
 -15   1  18      196.52      219.82     26.80 o 
 -13   1  18       63.20       48.12      7.52 o 
 -11   1  18        0.64       -7.16      7.16 o 
  -9   1  18       43.18       46.04     12.30 o 
  -7   1  18      204.75      287.99     40.25 o 
  -5   1  18      117.46      131.06     21.48 o 
 -14   2  18       19.56       19.30     17.49 o 
 -12   2  18      198.53      174.82     17.41 o 
 -10   2  18      265.48      300.53     15.58 o 
  -8   2  18       21.60        3.33      8.58 o 
  -6   2  18      573.84      739.28     24.53 o 
 -13   3  18       36.68       40.31     17.83 o 
 -11   3  18      169.09      208.09     14.13 o 
  -9   3  18       24.13       28.41      9.05 o 
  -7   3  18       76.43       74.00     10.48 o 
 -10   4  18       67.22       51.58     14.75 o 
                                                 
